# Supplementary material for: Integrated QSAR Models for Prediction of Serotonergic Activity: Machine Learning Unveiling Activity and Selectivity Patterns of Molecular Descriptors
Source: Pharmaceutics. 2024 Mar 1;16(3):349. doi: 10.3390/pharmaceutics16030349 (PMC10974160; doi:10.3390/pharmaceutics16030349)
Supplement: Supplementary file 1 [file pharmaceutics-16-00349-s001.zip]

Archive with 6 entries (6 files):
- Supplementary S1.xlsx
- Supplementary S2.pdf
- Supplementary S3.pdf
- Supplementary S4.pdf
- Supplementary S5.pdf
- Supplementary S6.pdf
