# Supplementary material for: Integrated QSAR Models for Prediction of Serotonergic Activity: Machine Learning Unveiling Activity and Selectivity Patterns of Molecular Descriptors
Source: Pharmaceutics. 2024 Mar 1;16(3):349. doi: 10.3390/pharmaceutics16030349 (PMC10974160; doi:10.3390/pharmaceutics16030349)
Supplement: Supplementary file 1 [file pharmaceutics-16-00349-s001.zip › Supplementary S1.xlsx]

## Sheet: in
Supplementary S1: Results of Dunn test—p values for serotonin receptor pairs
descriptor_column	comparison_5-HT1A_5-HT1B	comparison_5-HT1A_5-HT1D	comparison_5-HT1A_5-HT2A	comparison_5-HT1A_5-HT2B	comparison_5-HT1A_5-HT2C	comparison_5-HT1A_5-HT3	comparison_5-HT1A_5-HT4	comparison_5-HT1A_5-HT5A	comparison_5-HT1A_5-HT6	comparison_5-HT1A_5-HT7	comparison_5-HT1B_5-HT1D	comparison_5-HT1B_5-HT2A	comparison_5-HT1B_5-HT2B	comparison_5-HT1B_5-HT2C	comparison_5-HT1B_5-HT3	comparison_5-HT1B_5-HT4	comparison_5-HT1B_5-HT5A	comparison_5-HT1B_5-HT6	comparison_5-HT1B_5-HT7	comparison_5-HT1D_5-HT2A	comparison_5-HT1D_5-HT2B	comparison_5-HT1D_5-HT2C	comparison_5-HT1D_5-HT3	comparison_5-HT1D_5-HT4	comparison_5-HT1D_5-HT5A	comparison_5-HT1D_5-HT6	comparison_5-HT1D_5-HT7	comparison_5-HT2A_5-HT2B	comparison_5-HT2A_5-HT2C	comparison_5-HT2A_5-HT3	comparison_5-HT2A_5-HT4	comparison_5-HT2A_5-HT5A	comparison_5-HT2A_5-HT6	comparison_5-HT2A_5-HT7	comparison_5-HT2B_5-HT2C	comparison_5-HT2B_5-HT3	comparison_5-HT2B_5-HT4	comparison_5-HT2B_5-HT5A	comparison_5-HT2B_5-HT6	comparison_5-HT2B_5-HT7	comparison_5-HT2C_5-HT3	comparison_5-HT2C_5-HT4	comparison_5-HT2C_5-HT5A	comparison_5-HT2C_5-HT6	comparison_5-HT2C_5-HT7	comparison_5-HT3_5-HT4	comparison_5-HT3_5-HT5A	comparison_5-HT3_5-HT6	comparison_5-HT3_5-HT7
JGI7	1.0570784931993327e-06	0.1904785112487331	1.3903889720972474e-42	0.0004724560954918	3.9050893396694964e-09	0.0047379922485214	3.931038310533521e-16	4.9216787559879916e-08	1.2192172960947519e-150	0.9053565061315751	1.946232526187922e-06	0.2605888350730861	0.080988697960982	0.2475508950825334	1.2090874585614385e-08	0.0679727143856663	0.8036804200248946	0.7237946050478793	2.949172220604702e-06	7.12312009756807e-10	0.0004950494830473	1.3284883240499396e-06	0.4618364026180973	8.997517131023427e-07	2.1827148274673407e-07	4.51148447041444e-17	0.2020751828256973	0.1969364845260217	0.7724745416467304	3.0518231636378135e-18	0.0697936695873793	0.128352876848531	3.179488496876416e-07	7.732841594781448e-22	0.378802907192306	5.1275601943994456e-06	0.7504041731070746	0.0381083982548319	0.001116276696786	0.0011459203344926	2.372498749843672e-10	0.3941029374381301	0.1337365286240387	0.0057343024903766	1.083957407996956e-07	3.725142611399709e-12	5.694845248240504e-10	1.245077724860785e-31	0.0089281170997493
ATSC5c	0.0065738067760845	0.0026961818234722	2.520087197959726e-14	0.972219989663742	1.0976785396763172e-08	5.570049019701194e-10	0.0052106763707568	0.0075050346840999	0.0002020433294154	0.1367626391692555	0.6644014767646018	0.5319217972828165	0.0283533138100762	0.5315759570114704	0.4551695850887898	0.0003811276567607	0.000123151464918	0.0498688553472301	0.0302723876766698	0.8873784079803162	0.0347111863092542	0.1774525421461843	0.1295821860083216	5.8893278962947245e-05	6.813497137104986e-05	0.0504989591586265	0.0275558707065272	0.0085853616648105	0.0331916232256736	0.0152347339892684	2.629287415022042e-13	2.3002736532757302e-06	6.008045624709195e-06	2.976376084324549e-05	0.0003228796606503	0.0001477234803658	0.2366874040068736	0.0375816631816497	0.3223178288635618	0.540843134924956	0.873484998876104	6.993139278167674e-11	8.162110366907887e-08	1.0665217638142912e-05	6.964383399991875e-06	3.771646586665285e-12	2.8751956387672257e-08	1.4415955615709762e-06	1.1269778816496729e-06
SsCl	0.5474415402896948	0.1467778230882429	7.669561337475099e-06	0.3253193220796498	1.1683404309659068e-11	0.0041448508199401	8.866111419833657e-67	0.0004848946570826	9.26158050885985e-73	1.638309892931476e-08	0.1760852395307538	0.5454803712176736	0.9002021600577073	0.0025754841870096	0.3583285366793842	6.506028670164753e-08	0.0462776170557088	0.0027581509842658	0.2493284837720601	0.0027291443482431	0.0831285551734934	3.271176097344287e-08	0.003037924000097	3.3753299159862876e-20	0.0002236611336262	2.3367912531144084e-10	0.0002430190629353	0.5644808812735171	7.550756229002621e-06	0.4840513491255082	5.772220617474042e-33	0.0307446699605596	4.564866281348535e-16	0.1347208662688975	0.0005623384827588	0.3467993268843404	4.0131108097903896e-11	0.0340370487254489	0.0002486011867497	0.2048047022616163	0.0028660720848373	0.0013023315082953	0.50637250095804	0.4422933472878069	0.0005259482188114	2.335102976233328e-12	0.1260274124929299	0.0008141888119948	0.8200960762954781
MID_N	0.753069028551355	0.929864078438744	0.0044891430454036	0.0987653401630928	0.4562851141420744	0.6066247292965239	3.48593041223227e-07	0.127974113041401	4.4376498262403166e-06	0.0069273961998734	0.7573948764134719	0.28692356683748	0.4438167334862003	0.9077370834037912	0.9872967477826782	0.1430222834425844	0.1973062947551216	0.2200815428248272	0.2575275944895279	0.3496032076789975	0.2018365076546144	0.581631148160191	0.6930819534238651	0.0161194413876891	0.2422777635572844	0.2458916298477802	0.3067774884020152	0.0105557723449294	0.0557993917449033	0.0814743446055286	5.250137149227618e-10	0.4868245893711838	0.6239996072970249	0.8278448206987623	0.3923297274175504	0.3027913408353081	0.4874351947699612	0.0249880715298734	0.0049000236624627	0.009114895984235	0.8521939022474565	0.0397488139846111	0.0884476134833307	0.025485921317337	0.0477373184547197	0.0183499493304029	0.1123977495094402	0.0381528877795466	0.0695033104928731
AATS8m	0.0406623565604833	0.1129081147278894	1.933923395443358e-23	9.755101153808558e-09	0.0015911225233919	0.0004062606775002	2.840391658100804e-20	2.042319501111256e-13	0.0	2.8326034348465725e-07	0.0090118549289802	3.163871555040941e-06	0.0576897680862136	0.8993913747117288	0.9920566863600182	0.2126963364690522	0.0002853644644918	6.348532603291098e-09	0.6889921150808964	0.0393611688306549	1.0182236178063557e-07	0.0010211810116956	0.0004783899080147	1.51744591823285e-08	6.3270295380764355e-12	1.2678404634270708e-34	0.0003359846887526	4.715833531005943e-19	5.010762778853008e-13	1.0374821301649731e-14	9.34539055074807e-47	2.867215151121029e-23	6.332008250944052e-284	1.0143500852487908e-29	0.0088984147551657	0.0117821572643298	0.2023775778488709	0.03209929983126	8.615659320522875e-06	0.0006403706422011	0.8689175557869624	0.033169119740273	4.472222080679552e-06	1.3440101262594964e-22	0.6841298929367867	0.0454448686445102	6.063935509886545e-06	1.7898472144837771e-23	0.5261867443687163
SpMAD_Dzv	6.866984113559419e-07	4.9992806914494126e-08	3.533616675066608e-88	5.5436013542288175e-34	1.055484768574896e-35	4.475538469275406e-19	0.1412549624471105	1.1735939723136182e-14	0.0	7.997232022764734e-47	0.4176034004000797	0.6505057665466651	0.0004300261373684	0.0276952741280524	0.8798643425213338	2.5034538584945656e-05	0.0775788078995287	0.0046561530291834	0.7018929882085138	0.0551396458996882	2.535062507661935e-07	0.0001433835594498	0.2016724423927069	1.630949028957472e-05	0.0041077113397134	1.868712079629755e-07	0.4422850184860922	8.463830919969266e-07	0.0011465984430126	0.6361092888088147	6.457056059888886e-31	0.0455997646831002	5.968712013714228e-16	0.0252686437020728	0.0531728661242876	7.903415945808147e-06	4.287587578234146e-26	0.103750811909527	0.0452704461714681	4.1757480258743266e-09	0.0036740020680274	1.94001236603284e-24	0.916202836894528	0.6195847121439161	8.451612915674612e-06	3.1998537255498785e-12	0.0413996605408467	5.078801641033492e-06	0.3710484815104899
SpAbs_Dzpe	0.0055085133453246	0.1068160163136148	1.563319052716853e-32	9.806423877588717e-19	1.6043556803090122e-19	3.001678792694941e-07	1.9338417253241465e-06	4.022687828833008e-09	2.810527597436685e-156	2.0031771209919936e-16	0.191635742482837	0.6508220368671389	0.0012499437281158	0.021071627155407	0.8790817247110349	0.3208109771457943	0.0376129280736317	0.0109847730526925	0.8759332444204574	0.0066059414045691	7.30245915846627e-08	4.532244524092138e-06	0.0520638947690424	0.4844537137513277	0.0001828633778459	1.6596323221993163e-08	0.0641004443114899	7.97438210549976e-06	0.0005765400687328	0.6379460431840493	0.0003713758233495	0.0147115368005765	1.1400829657069746e-12	0.1040973954000631	0.1538103172259022	4.528542533511019e-05	1.2184103790461823e-09	0.3317097715518651	0.0573627234547104	2.746608568942355e-07	0.0022710494939618	5.7753641746073175e-08	0.8633074781126484	0.8625658615592043	1.854697420981468e-05	0.0653216840787394	0.0151281969649031	4.750225876540636e-05	0.5980251119661508
Sare	0.0007441702768589	0.0282780042856362	3.977119706774531e-20	7.082527734248099e-21	9.268457905140008e-56	1.741481808369889e-47	6.236066918142195e-10	1.3788040590328261e-22	6.59367164328027e-249	0.1089803509366851	5.026559462636379e-05	0.3967344525158662	2.4882710384346042e-17	1.043418444711739e-28	1.1614650223981244e-24	0.2856029055357939	1.9211361980247743e-20	8.330121307002758e-24	0.0057178608533932	6.65315234230425e-08	7.711400819231948e-08	2.6260775292657738e-17	1.6700179456269477e-13	1.3829249331011248e-06	7.154084448990776e-11	2.7544358802404317e-12	0.0067003551334513	5.51645894709658e-34	3.209657793699393e-78	1.54772930203715e-69	0.5463362279028539	1.1617631675857888e-33	1.6222827707567643e-216	2.075798933527608e-07	0.0200644370351841	0.2439823637957997	9.026614276755364e-30	0.0796108333228732	0.5386750282623609	2.909144391087144e-21	0.1634689083563029	6.530119151948328e-66	0.924252929728235	8.835996246453883e-06	1.2569970591195162e-51	8.562968979955903e-58	0.3507140589949342	0.0069253402368665	6.552931102950553e-44
piPC9	3.777041444503752e-25	5.895347080099576e-08	0.1179740354463374	9.134545959224654e-13	0.0005754541130757	1.1499457675168796e-19	0.2103073346513179	3.9175519242257274e-08	0.0	0.0109257951942853	1.710543239011166e-07	5.49135573513927e-26	0.0001066916020264	7.339342319135007e-13	6.850128615493703e-06	7.813359430929793e-25	0.0002075966510192	0.6624194886491166	3.0204385988389727e-20	8.460694965175365e-09	0.136758878731966	0.043612132014482	0.1632370569915774	3.2626514093963035e-08	0.2711788789815186	1.4976609299435335e-20	5.3273618280237497e-05	1.2609184600717165e-13	9.348765984362337e-05	4.001074123401367e-20	0.9443717934607732	6.8737804985344316e-09	0.0	0.0013105654787763	0.0003651976952088	0.7633210097583677	9.93308716696252e-13	0.8387276922608926	1.1345647683893087e-11	8.961639080385083e-09	0.0001132056415685	0.0002161639412115	0.0043728167025511	4.353219146487793e-46	0.0556278968813665	8.005892691839259e-18	0.9729111577688592	1.9459765610372178e-21	3.9764023909792736e-12
ZMIC2	0.7713196610525056	1.0528504303560485e-15	9.592684067626284e-08	0.0023897331969325	1.6067233713395476e-22	6.128299516519899e-33	0.5284623448731842	0.0004639128806949	0.0037217685923925	5.796526888904714e-24	5.931176697369788e-06	0.088026690514268	0.1012475328734523	1.3230527208605322e-06	7.798339424583861e-09	0.6207725977243093	0.0259266536256422	0.7728868817948997	0.0007292576848681	7.725849747404475e-22	0.0008347628083589	0.9698810172526232	0.2553128306707015	2.588896495333733e-14	0.0365787969055502	9.365347242474233e-13	2.3886412953769634e-31	2.132823972520844e-06	2.00466727987622e-30	7.149710050276172e-42	0.0037919469579432	9.743211569630617e-07	4.914198381201094e-12	4.999903112055205e-06	0.0002451432141917	1.6745114327233886e-06	0.002107950270088	0.4071585196578329	0.0238206988758308	1.1102689818801278e-11	0.2186586664839782	4.0568603430211273e-19	0.0239493482826904	5.095220008853753e-18	4.131699178212793e-43	4.879440013175885e-27	0.0013972311830615	6.2488030236623335e-27	1.185084317399689e-56
ATSC6d	1.823149107897805e-21	3.5965246813801085e-05	1.1092463215462334e-24	0.000160437824788	2.28399155295116e-10	8.796590553459037e-06	0.0507869028386921	0.9042783409327176	2.6167945197069663e-285	8.31141777466947e-14	1.1237968873431401e-07	5.1624711526796245e-11	1.327065351221703e-07	8.166580614387523e-07	1.1157829086835904e-09	2.2792082735603586e-22	2.4493256227464085e-12	0.0231835286064903	1.7773551924312522e-30	0.7789401186183875	0.9245701180974176	0.3855885298210474	0.6212255883018005	3.0464738950569933e-06	0.0087212225057659	1.02959252105667e-08	4.321462135534797e-12	0.8867250780942878	0.110621704767384	0.6986397474471795	1.155811493745363e-16	0.0030113348017855	3.769022233729772e-51	3.1275681048678677e-41	0.3471742530251794	0.710259089143827	1.490790565563413e-05	0.0129887234477414	2.983054196806821e-08	1.0178630447545975e-10	0.1230805724364926	3.4783372237302075e-11	0.0004396377001485	2.492175904069812e-08	6.77684627017616e-21	7.397724801171178e-07	0.0155083802986992	1.6391875924349105e-15	9.063264652553602e-15
AATS6m	9.791830345584947e-11	0.1429833591722043	0.0647327500010105	3.342780563531028e-25	6.722529021728676e-34	9.648545705654965e-57	8.327943813224817e-35	2.1826738514107536e-15	0.0	0.5877088524632441	1.0478424261263262e-05	5.484472379916452e-09	0.2219814569472062	0.4690035842338044	0.0194602120543686	0.0580858365727078	0.4137339281722139	5.980852208861965e-14	1.443041055673446e-10	0.4584451448515317	3.6990475709896725e-11	1.9872444900130505e-11	9.982249397055057e-19	1.876356336623592e-05	4.3241058372729154e-08	3.3812593455988106e-69	0.1107948554577576	8.137051837009153e-21	2.0344461463518932e-26	8.675469486573268e-45	5.9510388567717355e-21	5.095944699761632e-13	0.0	0.078649245068568	0.4727320523514621	0.2294954558351121	2.5616990983908e-05	0.7392547882028653	1.0502314698006578e-14	1.58762536006001e-23	0.0248442670203806	3.502682129641204e-05	0.7976469940373586	5.158183369180565e-28	9.468477611907093e-30	1.7173315010597716e-12	0.1620992629522526	7.810711590719427e-17	1.7301010056949126e-48
SpAbs_A	0.0048132216883175	0.1482270972905472	1.1000978716765742e-28	3.611798989195405e-07	1.0325796018021876e-16	7.639684837437019e-08	9.26702826710113e-08	3.320693568431715e-09	1.11807856662134e-91	2.1016556713373172e-19	0.1497395657231157	0.8367079858939586	0.3773580147705475	0.0593983246358694	0.8095085801461791	0.4046458009456953	0.0385102815279024	0.2147772153622006	0.9657218461528416	0.0092816697120787	0.0061417175387705	2.240613078899721e-05	0.0254479466863536	0.2641933238989455	0.0001092735310952	4.3175241956720094e-05	0.0198414305327566	0.2642202963229368	0.0021017957892215	0.9166133227429816	0.0102352316798446	0.0073008285464249	0.0004310187076745	0.6652424718972181	0.2657844213253016	0.3813291504592583	0.0178612633785348	0.1533849740694918	0.8542755757989098	0.1944888429507818	0.0197374109413631	7.89359040032101e-06	0.5514872596196668	0.1288693166003297	0.0012306160826704	0.0813254174931336	0.0200525520893306	0.097066850922167	0.7168879047625711
SpMax_Dzv	0.0027700106130646	0.0100281596745614	3.1905591723073265e-39	3.9317152987409165e-24	1.442695159479683e-20	3.272321101219348e-08	0.0018682132416556	1.6930530765187967e-09	2.028600872417324e-177	2.555705630156745e-21	0.3625112222139718	0.570232884423632	0.0001168030388918	0.0241543851962063	0.8684306413737235	0.0767401851619536	0.0433669829288766	0.0073677992131537	0.9833871739825624	0.0255173432599473	1.440290398957252e-08	6.334936648361286e-05	0.1529598568599618	0.3507001948993842	0.001086618369525	2.300082355745175e-07	0.1431814789530756	1.180380603971139e-07	0.0015542821439066	0.5241561420840541	8.032904072461256e-09	0.0252869084279279	7.013087695615366e-13	0.1457505916536768	0.02140766678137	1.0161014231507046e-06	1.3430523289766454e-15	0.0929730252073172	0.0063520109512491	4.261971735587149e-09	0.0030791769067553	6.459305257025878e-11	0.8779649220796594	0.8811612965364618	9.117542240521665e-05	0.0019142617143111	0.0191776745287319	1.906297721218976e-05	0.7922671251959649
VE1_Dzpe	0.0008514481434704	0.0307280513883213	2.600536081703368e-37	3.2040069399068596e-11	1.7446316519349998e-19	2.3031094715938759e-10	2.002042768269649e-06	5.237058574152252e-10	1.4964824048693756e-93	2.3607961892987467e-22	0.1507734628379965	0.8871091372180081	0.1543256600333969	0.0691608892648221	0.7832592548104167	0.1265553548260588	0.0573478694154455	0.4416175537821826	0.8140215082829336	0.0120985453473141	0.0007170365854977	3.319378965412298e-05	0.0230771366316509	0.8451942220182768	0.000241943902726	0.000580439932111	0.050851522034013	0.0408582173967341	0.0022470594243775	0.783638134464281	3.512691417374169e-05	0.0119576440964054	0.0328006578270103	0.3116438907430364	0.742738252173651	0.1211928750289408	5.081007030548422e-05	0.4960707765484266	0.1954310857517169	0.0131567909573432	0.028694772323899	5.9177019240398145e-08	0.6467242277448977	0.0304135407351194	0.000385909469703	0.0036478630558903	0.0374988040753146	0.4326246424643384	0.3806525150408977
VR3_D	0.0004499334870898	0.0196262025693373	4.0908106644209256e-40	5.138165737190595e-07	3.720470597581719e-20	1.0790806008108744e-11	0.0001646392881315	1.3699154725545543e-10	1.591282711492864e-76	6.235779930538807e-24	0.1400654622972499	0.9172252453479331	0.7714815243475426	0.0793263657433484	0.7240468132901281	0.0419575240576456	0.0549913925424169	0.8428386512991066	0.7709194381380884	0.0117169466091144	0.0381272879320889	3.731780951726326e-05	0.0154513316699892	0.6799887130493045	0.0001902652249174	0.0064262241326582	0.0524665325302657	0.7480674153264513	0.0026737591896252	0.6293355579609898	1.1432232319861e-07	0.0099187488254135	0.75188166752255	0.2885552398526986	0.0844568808058245	0.9667314769520812	0.0027839344292214	0.0619504858158363	0.8332254805012718	0.4157543578375361	0.0466209525339418	1.104895629859876e-09	0.5853378598602199	0.0028363884237517	0.0004195289667198	0.0001193735260306	0.0431291870255076	0.7284058122673125	0.2679857151192185
n10FHRing	0.3363931563469922	0.3456600234773792	8.380436335288145e-27	8.849105584386119e-12	1.6159507959027004e-14	0.4793624013084353	4.469297061291564e-06	3.8313231556243436e-32	7.236527238306966e-105	3.203557577725567e-24	0.1787945407397319	0.0552148779562691	0.0005898015289983	0.0015308085746758	0.6274660029247636	0.5003893447351824	4.628387643337665e-19	0.0007412044000577	0.0286875916526922	2.030227302125585e-06	1.3579304001493656e-08	1.1501169223661626e-08	0.2309881999168308	0.0031142742650041	5.2594543872264985e-19	7.771563058932693e-12	4.7326518566719626e-07	0.0034795423162267	0.0078843292118351	4.296680374425308e-05	0.0030677625469519	1.4126265785775166e-47	1.1494294923549676e-06	0.4272633463217158	0.5063060788239282	3.013979594970413e-07	1.737138133457674e-05	4.2023833353529165e-42	0.2445228376465145	0.0127916849613009	2.413589587753665e-07	1.5614334503593796e-05	5.775044186443693e-46	0.6638209858687518	0.0346871364242768	0.0559401162732007	3.084712308388717e-26	1.6494248126620927e-11	9.278987641878086e-06
AATS7i	4.129447267363279e-09	1.631723113264172e-07	0.0036103554348034	6.376638561152428e-22	2.5190249695661942e-08	3.5384955777825547e-54	0.7598557609259033	0.0087381750804509	0.0	0.0002778204925649	0.0923162603988244	6.678020556332982e-07	0.2177327371985497	0.0288810893402789	0.0076908263955305	4.0789098745016875e-08	1.0351817094468301e-09	1.509202341084556e-06	5.144298398846543e-06	6.999507315569547e-05	0.0005770022857512	0.6203909089802223	2.2615471167002183e-08	3.3780621976269957e-06	1.1035953536657244e-07	7.459306126517904e-21	0.0006225371218624	1.280135140402511e-16	6.242847029307845e-05	6.8094096675708e-40	0.1068842821003281	0.0007618635134396	1.104150004833979e-248	0.3463061744114402	2.4567385896567417e-05	0.1134835506187153	2.3204174869334597e-18	3.5332662462641483e-16	2.3306211002628493e-05	1.7822566133011922e-14	8.997894405689199e-12	2.0865116537673827e-06	1.5835891757461308e-07	2.5423265476925547e-33	0.0008671666644068	1.3311622911555703e-40	4.252668186662543e-25	0.0021865375531173	2.869602807527733e-34
GATS5d	0.000174645610664	0.023634516900886	0.0591442689004777	1.495503338966315e-10	1.205629604805011e-09	0.01040962032208	2.373954707908984e-09	0.0127149543428514	6.413726194159986e-285	2.2476167494585499e-13	1.052997291546972e-05	0.0015486281320275	0.3428841559820983	0.9357319722878348	4.6807316974039365e-06	0.1325994110891498	0.3198314308121142	0.000559360724809	4.2871481181091134e-09	0.0044166238403739	3.205676273103373e-10	1.1553569898761404e-08	0.8491284813907152	1.6416053627202472e-06	0.0007099235007143	2.1849907641315784e-33	0.3797125979770009	3.281822094424097e-08	8.772196268946629e-07	0.0012150701606072	8.971838101322421e-05	0.0566186570200578	8.68392490672917e-115	1.331314844424825e-13	0.1841329703755576	1.3086316699109291e-11	0.0009346174292238	0.0359828602126579	0.0033709867315748	5.809820967921828e-19	3.152266989219353e-10	0.0295267634974596	0.2547349856643732	5.789243499601471e-09	1.135146237299445e-19	3.3430964322840836e-08	0.0004751154081538	8.575263398768076e-50	0.1782352177983748
MPC9	3.9479010145837644e-14	0.2767862235526156	6.447555306132518e-07	3.0258233112157804e-09	9.336781195182293e-09	0.6208991583909528	0.0015089845968137	0.2877125960734392	3.8447531327413056e-192	0.004685454246575	3.3446836415994936e-08	1.3167600923866581e-09	0.0169561082050161	1.4537398771376185e-21	1.841562737886786e-10	1.0981461784810293e-16	4.2959302247628285e-10	0.103103819153146	3.156003762878604e-16	0.4571590829988213	0.0003075661254579	4.9342288374250085e-06	0.5784543424504853	0.0145961200376541	0.1287108907083017	3.3812699923058178e-12	0.0295536871937993	5.929223164229816e-05	5.210080493953054e-14	0.0811118856540865	2.9397392363663142e-09	0.0155292467337411	3.9229854523515e-54	4.378390715537041e-09	8.140850508868952e-17	6.053867211805868e-06	7.459629185782762e-12	4.430574907470516e-06	0.0834622355539473	2.1610364914228952e-11	4.554940713918725e-06	0.00075585348581	0.0292483030797346	5.724509098871369e-53	0.0001068240136475	0.029306060905747	0.2383489555572602	6.968988327906162e-22	0.0628150338887544
BCUTd-1h	1.339554129968225e-09	5.875165268368879e-11	9.066127883230816e-85	6.228972996760161e-19	5.257925894674656e-15	5.670393434284083e-35	0.0300577134142719	1.4469982646035244e-05	0.0	1.2289281652492597e-103	0.2915244326524779	0.4681119343004126	0.5268596142408198	0.2410551726565574	0.3623841784435206	5.250451434740046e-07	0.1645932098824024	0.0007837841611412	0.4342535077459258	0.4685069951343292	0.0465676474268985	0.947473555927839	0.0106459537756443	5.954689964213785e-07	0.6045626301181023	2.3010919207563723e-10	0.0068096567265004	0.0553883370749814	0.3385643868609211	0.0037499155724817	9.618306178779612e-27	0.234121769228393	1.8800992370051164e-44	5.386032128985728e-05	0.0259848625099941	0.7937641093534026	4.118206503068842e-13	0.0265292759470598	0.0009006366406848	0.9824904112690896	0.0033498821637715	9.854615163550762e-09	0.6193412412224525	1.0646949126999606e-14	0.0010428002660491	1.1871525165415925e-21	0.0075766246096795	6.628961683710356e-05	0.7178849039592927
ATS3dv	1.2805961718619452e-06	0.0045884499205403	0.0006907379902543	0.6508617114151911	9.737842777450752e-20	9.556349337661608e-11	0.0015257956931905	0.1821874900222739	1.2709420735993177e-59	4.788169894113709e-06	1.7567840454173442e-08	1.7215991912206528e-08	3.365368235543492e-05	4.289345534433557e-19	6.134929573870179e-14	0.0004480621517294	0.0094869514565936	0.1161517809007359	1.219244843195445e-09	0.1336671914357201	0.1014894439910083	0.0002485678492463	0.0688821016336211	5.406747867778161e-05	0.0050322973688075	4.91614573320677e-13	0.431914852246533	0.4718404059284299	1.1569874255167357e-12	5.215986757885408e-06	9.037079244920188e-07	0.0248340616882041	8.058049976818659e-46	0.1689630222170084	1.0672231181664037e-07	0.0003662162164084	0.0724449055568149	0.1818457740036732	3.595012536251967e-06	0.1764231820185338	0.0323601615133754	3.157594804091303e-22	1.5971794452357866e-09	3.5357481835967205e-46	1.1426599571539367e-09	1.4741763924382054e-13	5.912386846977438e-06	9.576493118863739e-33	0.0003543666010663
SMR_VSA3	2.2495420511911182e-13	5.738704320858238e-05	7.196066870009027e-13	0.8600106224164799	0.4265352399833801	2.9874333484147704e-12	1.9817870589637812e-35	0.0059029498014932	3.859377543547617e-06	8.149964303535397e-27	0.0003299101002934	1.4808116741255286e-07	8.975647666043016e-09	2.977230231644531e-09	0.003684862519369	0.0074483268568012	4.0733140078383223e-13	2.264246809402945e-16	3.485763390027925e-25	0.1998314176709379	0.0076428968740739	0.0083894996786338	0.2343838187908211	0.0461913884068062	2.9827388789382423e-06	1.675763444199263e-07	3.466236524082215e-16	0.0230131207021079	0.0208428059929719	0.000805709616796	1.3885244776979015e-09	2.882655622419026e-06	1.3751215441127542e-22	2.9045295600434093e-44	0.722286652183991	4.2324307346457614e-05	1.5910946352284822e-07	0.0228683378744355	0.1732870721801259	1.4526755011292213e-05	1.4547857407758168e-05	3.3607380498228803e-09	0.0053659564341568	0.0218607761652817	3.916489828893478e-09	0.4462883815422119	1.719912186397184e-09	3.509259008062165e-17	1.8022365607730296e-31
piPC2	1.025323639877366e-14	0.1165579734927799	0.098321625433412	0.0040944930286678	2.283410528142265e-13	1.9838154117219835e-16	0.5763325213156119	0.0554468706521987	8.702050590035945e-188	0.026952139704858	7.553632198318814e-08	1.0725687280255545e-12	1.891762571153696e-15	7.284207708087532e-26	9.142539229841177e-28	4.2349656427882436e-14	3.338211165981917e-12	0.0614679197293035	1.1372916751848433e-11	0.3621149808025999	0.0013542955976188	2.3303861805110254e-09	1.2455445694327478e-10	0.0911713807622551	0.0124696560640814	1.6368218704842538e-10	0.5713453260631007	0.0008775952762627	2.858504372665222e-14	3.415326155146172e-17	0.1222328524353592	0.0199345508153319	4.212257275051822e-75	0.5112549873618188	0.0225434705241281	0.0078575976044724	0.0162153951538345	0.7550154385545338	4.034997868755776e-25	0.0003585767822197	0.6946438066224935	7.297937603170503e-10	0.0211303188419249	4.08506935496977e-63	9.162019895768952e-15	6.890771892289396e-12	0.008670595760145	7.10047996913465e-73	1.2808877109645209e-17
GATS2i	1.3685512081242127e-09	0.0440904202863988	0.0104621005261576	0.1361889637352117	1.5509410055284786e-10	0.1008253309646679	1.7766570285618422e-60	1.190628992493587e-24	3.8613209401693696e-265	0.07735768077203	0.000179731332897	3.9813710825895005e-11	8.780747551796892e-05	0.0562021353085994	8.578833752273387e-10	2.5208829617465272e-30	0.0062988497656655	0.3664561093493221	1.119059824833466e-07	0.0043880922716048	0.7619682904473375	0.0103122367866207	0.0083006666005959	1.0788438768728771e-20	2.467357969071473e-12	8.379499387816398e-14	0.2442263706631591	0.0210831684591532	1.1169147126798296e-12	0.6885674471789269	1.3220059332490504e-35	9.226249662679939e-27	3.402864764521677e-149	0.0010503927911329	0.0050422852128793	0.0271832597504929	1.7262086253937996e-17	1.1380565029909105e-12	8.235029764297384e-14	0.4721551344547845	4.150669750413917e-09	7.924346417106556e-47	9.923222930261736e-08	3.635251413908496e-07	6.172122703977637e-07	2.7775750540026923e-14	2.0763454403794717e-22	1.7187663130347588e-41	0.0179257695230298
SpMAD_Dzi	1.1621203322283038e-05	7.2045575380054375e-06	1.2055163859446402e-72	4.675524512033115e-26	3.315247990718144e-37	7.506890806266329e-19	0.0008841312082938	3.698771649448958e-15	5.377614655499282e-307	1.319084324732292e-40	0.3629412495352123	0.6035975666821964	0.002682106154952	0.004424778165648	0.5283055595971958	0.0025246973346051	0.0220866956498858	0.0019476882522601	0.8903367943928217	0.0302425489373878	3.30089587771736e-06	2.2071028951174784e-06	0.0445144554822395	0.0097886106696314	0.0003486242642819	9.296494758425578e-09	0.2108549100295429	5.607181967390177e-05	1.6305003695818707e-05	0.7588141907209951	2.0237185307621576e-18	0.0077268252719733	1.6946058490172666e-18	0.0795329906299377	0.626030281049664	0.0013508698023478	1.1455296966483404e-16	0.6153314491166015	0.4109471860099547	1.8239769824300869e-06	0.0016519773504255	3.2180521722026587e-21	0.898813107186009	0.7801534401182298	2.023783703858799e-07	3.698608448860303e-09	0.0281031335275285	4.348682012676463e-05	0.1750485248392355
AATSC0c	0.8901648110471343	0.2021069911534457	5.8100626901130525e-11	0.0052254428098428	0.0051457607935314	0.7634996080739478	1.4514082224633042e-45	1.241064346174936e-11	5.115571691559638e-41	2.1702324621521472e-33	0.5187193940225641	0.1072916538532034	0.1073390122991154	0.1807888532566347	0.7851272367359636	4.746164130180753e-07	1.4324423554389848e-06	0.0113188205249655	0.0003687554436615	0.2596766344684268	0.2424792340477574	0.4170217677937228	0.2274817669383559	2.2958392069020012e-14	4.839972931991583e-10	0.0171102854554759	0.0001919070229011	0.645758769260476	0.8739581835364519	0.0014436749289981	1.904944519967385e-60	3.507356888986373e-17	0.0022376350983974	1.082421267799906e-07	0.6261883643509571	0.014089574540159	2.3531411029579536e-18	1.3066425767829798e-12	0.4943318999902267	0.040571168822027	0.0228574057221112	1.4236539077190528e-23	2.7857605888227375e-13	0.1016580568888512	0.0011657892114865	4.561683372833544e-14	1.0951944361727304e-08	1.078783689078201e-06	3.2027333395196536e-10
SMR_VSA2	0.3382688357951569	0.1958076203668746	0.0002006488303062	0.6032394238215334	0.0553170355698324	0.0046352512812642	0.000106069557855	0.0812378547138121	0.1392058272652197	0.7691099494130113	0.1212045818978561	0.9560745884141862	0.656519779835129	0.8652168624532707	0.0234424921402791	0.6665238203009967	0.6045098763418278	0.5109846258045778	0.4041771049479086	0.0100389638040856	0.1998589275816181	0.0242547200815742	0.451647394361568	0.0031616388795923	0.0283871000160764	0.092852675370649	0.1826974077526355	0.4440112159638369	0.8270544688170847	1.711186083937903e-05	0.3487493559200459	0.5042551663811771	0.0148654823941498	0.0166332066140122	0.434907166380451	0.0321665147900569	0.2273791780218841	0.2976975265844558	0.8931682566392629	0.7067675927463253	0.0006484861459758	0.7071001147607153	0.6447795109683885	0.1613729571130893	0.1082402196893288	4.149579341184963e-06	0.0028225662927873	0.0010212047265405	0.0067606852568445
ATSC5m	0.0002096040215278	9.080570534120072e-19	7.714429539330481e-51	0.0257113369384043	7.113605035843498e-05	1.8441810541654566e-50	2.1042901093076257e-161	0.1578798460025025	5.5629073202462045e-121	5.362884334908282e-12	0.0255787447464292	0.7085644386125983	0.112490041575095	0.2547944725049766	1.827030158749757e-05	5.0526178579779324e-09	0.000232359329117	0.3312286920027883	0.1437025197711504	0.0019436338488478	6.531353519911742e-06	1.32272678335864e-05	0.0182850920226116	1.922155609932238e-05	6.033760787663521e-11	0.0169764379740189	4.4899942843292655e-08	0.0030963334235304	0.0079371408175757	2.219178154185792e-13	3.348116866327758e-42	2.9600001805828054e-08	0.0433815099802401	8.00590537415384e-07	0.4863481015489385	3.944727951745984e-13	2.4524669133541283e-22	0.0116623290039002	0.0001423136498729	0.5636980160575029	2.816448903254069e-14	9.91452620599407e-28	0.0008188718327933	0.0001800206769368	0.7628482025084828	0.0581471986814208	2.0969432835242864e-19	2.4503104116203597e-11	7.445890458318072e-24
piPC7	4.595678122644514e-25	1.2249192217598312e-08	0.8209151624090852	7.509103845588877e-05	0.1483666262226953	5.330176614185918e-10	0.0822239452448218	0.0037234299698998	0.0	0.0342365119944652	4.417480754470645e-07	9.443108615740513e-24	5.8471879572722565e-09	2.452040714552594e-16	3.1012710301363804e-09	2.5395160806208794e-20	3.736134216731972e-08	0.7604298821716369	1.0450864467473968e-20	7.461062379025854e-08	0.2956034621382225	0.0004230991622733	0.5288477339434394	1.0231439801020662e-05	0.2494760553379718	1.1774847736615757e-18	7.719326313018332e-06	0.0001872772172423	0.2063014377256214	1.1135139361125247e-08	0.1775425013450801	0.0056642706432613	1.3088133155058977e-282	0.1117502857043283	0.0235210425295457	0.5828594682503665	0.0037920878583268	0.8205332071736235	1.9425572891920248e-22	0.0035883724913304	0.0009220521939286	0.7280175622611197	0.0882178814369152	2.098010784180864e-57	0.7654223621957269	8.402397340487774e-06	0.4706774389306822	1.672979897197538e-33	5.118458555478809e-06
ATS5s	0.925920273744832	0.1189250749937094	1.8399214003860847e-34	5.661162100145047e-07	0.0002821398346554	0.8786215567370775	1.2888484364251896e-10	0.2358108274225748	1.013533637643434e-10	0.0526438069050668	0.3949269549482567	0.0015123739084563	0.0015986095714784	0.0485401260277523	0.8741208851275284	0.0325895978044193	0.3715750002878615	0.2322686313411511	0.6136332435684699	0.0037489630586229	1.8770567499750731e-06	0.0003558962456061	0.1803215187075706	0.1311846619759757	0.0566581336018309	0.8292078149156312	0.5035927825016469	2.587566350818811e-19	5.773447440130659e-18	2.5152535437387605e-08	0.0182233396207804	5.175973880632358e-06	4.066530792786874e-12	1.4246226074615802e-12	0.0828733248532407	6.970916468189794e-05	1.2685204752616134e-13	0.0254012287377732	3.7796074716115896e-11	4.418692202975114e-08	0.0101527722797586	3.5777283000944434e-11	0.3475620514597138	1.3069190365309813e-08	2.1919529099234008e-05	0.000237758779264	0.3431830828530401	0.0183656291473295	0.2685311609174106
AATS1d	7.818842667219774e-05	0.0561433405079436	0.1831988215862917	3.281117618138977e-16	1.3265476615065434e-06	2.729413606170074e-06	5.622096250823279e-30	1.4702365937314604e-06	0.0	0.0034973964298597	1.3205482976408294e-05	2.4923255824453294e-05	0.0609909501727503	0.3686295665250371	0.2736912949584944	1.4069953725149328e-14	0.6307032607305317	4.096588490284066e-09	2.495502348178498e-06	0.1759301868360238	2.2003351368524774e-13	3.748869109646494e-06	7.504011919334121e-06	0.0005676626593977	4.729524077738719e-07	1.1181379064873173e-52	0.5514222039629373	9.34338099875212e-17	3.076212433549126e-07	6.32059442957481e-07	4.595922413592653e-19	4.045381133651557e-07	4.855980393567698e-264	0.1413209713505371	0.0004482092951531	0.0001489840244667	1.0226819570930364e-35	0.1666835930140676	4.587970021203795e-06	9.855136742737969e-19	0.7958656715547165	6.058948915780206e-25	0.1287479406714512	6.630105754614343e-30	6.0306846682084406e-09	3.9608317177950098e-25	0.0837444123292151	2.3963647022079663e-34	1.1789183951739164e-08
ATSC1d	1.4144020024650097e-07	0.1009200415256505	8.51720003649807e-39	0.0039389258997321	2.7048125976308884e-15	1.311087984276214e-05	3.198481049219939e-09	3.374784208135313e-14	0.411052194601798	0.0073463229266011	1.3800615930465964e-07	6.873368888192677e-18	2.2236837388861827e-09	4.162263186808929e-18	9.969827608793534e-12	0.0030995660764042	8.086334637231908e-20	4.037061529910661e-07	2.0667135044798176e-05	0.0019188463950328	0.3263182086368337	0.0001281024549138	0.1503414241719441	2.6467129697135277e-05	3.5708875308987025e-07	0.0650557100384551	0.0084390522918989	0.0970429187361882	0.0594508615703082	0.0896504376654524	1.9269225425862649e-41	0.0001582458911547	1.758473873444039e-36	2.145086808487984e-30	0.008565233348005	0.7633373890524562	1.6553952639124075e-07	3.548280056677017e-05	0.0021800641439453	0.0001681734888176	0.0058547819879765	4.805158270247256e-24	0.0252871457897603	8.974393570925596e-16	1.9241027668155e-17	1.649003791125185e-12	1.6990850085472875e-05	5.133601022468192e-06	1.272825554456022e-07
SM1_Dzse	0.9895778146163258	0.3784497849278806	0.4154006134507194	6.132804399451587e-06	0.5042689246367658	0.7841636062065527	1.8406082836141472e-56	0.0515803678160451	4.4339758599496034e-14	0.0318517393121253	0.5933341083631903	0.8381100893949744	0.0055147163440648	0.7363697176531407	0.8811336474571295	3.9317711407198303e-08	0.1781138237069375	0.1296602392450181	0.5182869501238405	0.25568693758076	8.125944648149728e-05	0.2619380515642646	0.5962610922852323	1.3407755792027172e-10	0.0354936401974601	0.2377342179807277	0.0884971678017568	4.567393892844117e-05	0.7784844556770317	0.5368433348606706	2.2310537229902622e-45	0.094408447098389	4.0068339417726175e-09	0.2312221389684776	0.0013739170680198	0.0001204162381445	2.0118294241255918e-28	0.1826298033437254	1.4078804170805338e-10	0.0006004861788904	0.4928809000271624	1.9275645502977692e-19	0.1913095661332661	0.0017739595585612	0.6711172095227966	2.1574601048287076e-17	0.0672770567039438	0.0209342274360761	0.1867544460664776
BCUTs-1l	4.15449792417376e-07	3.9535316867556814e-12	2.512645371641029e-103	5.141706363220242e-06	2.731077726031134e-10	7.891117616477896e-35	0.004083884390457	4.690639609162448e-06	0.0	8.067508125307886e-62	0.9955862342370978	0.4204202763867996	0.2169463040758417	0.2750648036692961	0.07607499164254	0.0001325927804715	0.6217695507441177	1.9655325622545872e-05	0.8371199693487821	0.2740938390246523	0.1419201151597862	0.1776049800558183	0.0260985023104762	4.897160479196921e-07	0.573183920301322	5.3088000507336775e-09	0.7773660615296385	0.003087461762958	0.0011136937293507	0.0507654486926698	2.6944158644191288e-30	0.1258824400680468	5.022234153042823e-32	0.1118066430427981	0.7678068657852714	0.0001650106501532	0.00313260973712	0.4763508572404755	6.61910984107748e-14	0.031448395302842	5.658814097408624e-05	5.535375897585663e-05	0.602336699925446	1.1404930311436103e-19	0.0255698670160819	5.746584787779443e-20	0.0143996511817038	0.0001085437985526	0.0043900789926101
ATSC7p	2.1206639246098682e-29	2.5068208688526078e-17	8.81270998291349e-48	0.1615407230441048	2.5424091170887324e-11	2.5768863614471666e-23	0.0334819115837285	0.8858432649121386	3.349144901225902e-253	0.2683407089990584	3.3097279348884124e-05	9.821656686417597e-13	4.282221738036364e-16	3.6534511300251204e-10	1.272427774612701e-06	2.4401442237784397e-30	5.938178796853965e-16	9.762472692043076e-06	6.539437761388164e-26	0.0036562329035733	1.1932913755079703e-06	0.0206767104494019	0.6286096859710131	3.0741142344276493e-18	4.161838055977616e-07	0.3857184369468595	7.235544343491795e-14	0.0003229629755467	0.9303198457205564	0.004065140907668	4.848124892702178e-29	9.850696639257153e-05	4.287372851190377e-22	6.2593846821720615e-21	0.0023231878418071	9.471687172487052e-07	0.0266999936687804	0.439257340030077	1.9745158765075138e-13	0.3733177476189424	0.0360815831512604	2.42652384030094e-12	0.0005266208374611	5.121188844794906e-06	2.8560876513704254e-08	7.367764535732883e-23	4.212557806432485e-07	0.0652351749004609	2.976097307518851e-17
ETA_dAlpha_A	3.720592792150114e-22	3.703872239431657e-34	2.2760287337651096e-276	1.6775853645099958e-10	1.2768160948297852e-35	1.0603364488045092e-97	0.0143080096775412	1.7432647698953384e-20	0.0	6.709488639778848e-184	0.5134300340965536	0.9936444045933654	0.0001473071097623	0.0592850382750708	0.0357481157079343	8.628354200699507e-24	0.5626529892778322	0.7679598722837353	0.640245772608429	0.2868383534632795	0.0001631635554339	0.1385979292305368	0.0004623277808471	1.5967495856305146e-34	0.996313472886216	0.4938041895778335	0.6834042615617522	2.8075985776987004e-09	0.0006276452714201	0.0001020050787228	7.298883804538816e-138	0.4128403377870977	0.3006204967210163	0.2002903288187056	0.0076269641146937	4.63606468347483e-14	3.4958821826025317e-12	0.0011650249628821	1.088752942685108e-08	1.787339955051552e-07	2.0561919609805353e-08	1.2192468604179334e-34	0.2162721970280188	0.0021124503456375	0.0102534852744507	7.816021491547089e-86	0.0038480859472594	4.33145012279799e-06	5.920218106129155e-06
MID_O	0.3968321900788678	0.803400948683111	0.4470329898962494	5.456775638391677e-09	0.5576484626886689	0.1599130634480413	7.091627075845766e-46	0.7242975790165425	0.1833165460329737	0.0223249013847248	0.587008217664448	0.5316448881796677	1.9533062366655423e-05	0.2988473673086279	0.9732733159926128	3.851972886833662e-05	0.7108393651198776	0.2683220800085947	0.1287867610725849	0.972713786418146	7.960348505685682e-06	0.5657193825717376	0.4920092186114218	3.7861762556601746e-10	0.8955918828496066	0.5433855654292988	0.2428586349493698	4.225769025942747e-09	0.3810215301208193	0.3278351544994198	8.512648157278025e-32	0.8943303868695014	0.1078169148716968	0.015147047167015	1.7117978840448802e-05	2.1567880577226867e-08	6.289749705661186e-31	7.190147582164745e-05	5.62330859692087e-08	3.945080509209388e-06	0.1545341279145125	6.179670783558455e-16	0.5369694915141972	0.8877058351916927	0.5716672477604565	3.873957615183961e-11	0.6696742715384195	0.0666333807180635	0.0158138337851003
VE1_Dzm	0.0010420926921393	0.0368975834896714	3.6606536046651615e-36	4.420878890456018e-11	3.303810323173904e-19	4.89472048892821e-10	3.025672368618072e-06	7.346638504384417e-10	5.0215422858267e-100	1.3905194823135518e-21	0.1514512180880603	0.8871223404861175	0.1497888344339665	0.0672802164912634	0.7905818111063108	0.1328093812911137	0.0568282496897155	0.3332682635667062	0.8130387143497124	0.0122315151433366	0.0006759698177413	3.145481246555674e-05	0.0240041947593057	0.8226199729995163	0.0002399251004178	0.0002096673194051	0.0515002620576182	0.0384733105953568	0.00208429067835	0.7972302715127837	4.582009121011062e-05	0.011769485525429	0.0049394803542863	0.3100355682514191	0.7470503780595161	0.1136044922263005	5.2423160674351634e-05	0.5035743241432987	0.28715261397625	0.0122316309591099	0.0265162598034267	6.506963354238102e-08	0.6524435508803001	0.0625203646346722	0.0003525413180405	0.0043537924522542	0.036163854756462	0.2529812987057388	0.3888666851548671
MATS6p	0.0371706667833475	1.3373563466171368e-11	1.2774729319251598e-05	0.0351874041841336	0.0042065744720589	0.1200438214287595	4.2142416889508746e-07	0.0129224356366719	0.2060779827106384	5.148478940979065e-07	1.0695326901950076e-08	0.3822942225597668	0.0030545220943895	0.7548409132547238	0.0090850778658927	0.0001884145899226	0.8292675530434166	0.0688650268188654	0.000382342078515	8.19989149319691e-16	0.0016168152727797	8.724382944026172e-13	1.0103361220368576e-05	0.0001077134161157	8.614160906537486e-10	2.0645993059155918e-12	1.814785582600623e-05	0.0004417315766518	0.4046116688908889	0.0006972402451384	7.991449961504278e-13	0.2253012923453007	0.0014784688441858	4.244320295362555e-13	0.0005166817183603	0.4415831375625832	0.7957481958040659	0.0010112483485377	0.0159767350395857	0.9724737673771892	0.0013383838985275	1.845429253322654e-07	0.5569331214695178	0.0163692276853315	4.961404752884351e-07	0.152045289251926	0.0030314335204776	0.0502271318102516	0.2704022945939054
VE1_D	0.000867492611509	0.0277708473037263	1.4111722274260868e-37	2.0004279538409547e-11	2.3515685677758433e-19	2.2447425373321617e-10	2.5453852406121397e-06	5.166186455035592e-10	7.0301727913480994e-93	9.190353352818478e-23	0.1588823933179586	0.8731135062362417	0.1412512942668978	0.0711050056040853	0.7782375510601993	0.1236173989666324	0.056660597235767	0.447479072731342	0.840772284716487	0.0128454206099907	0.0006590016073783	4.168812984697407e-05	0.0249095939229147	0.8914217782067395	0.0002643443265867	0.0007231690581484	0.0506551743131868	0.0361407459675656	0.0026609874599622	0.7970160847190612	2.5544810645463985e-05	0.0123396562316867	0.0414182307268223	0.3338140854505205	0.8006518358296449	0.1087982561505781	3.521639215228487e-05	0.5230769428297143	0.166833105658438	0.0121574210030855	0.0307168153240416	6.013575074647277e-08	0.6328182912596496	0.0309953781401006	0.0005133896714125	0.0033095566617809	0.0375176337603781	0.4501980388368125	0.405112582861605
GATS5are	0.0014262199042675	2.239515875012793e-17	8.445184839691241e-29	0.5281751268782491	0.0630437835399104	1.477490235793377e-05	2.295166992364941e-15	0.0859737678230525	5.756116042066851e-67	0.0022021534093429	0.0147722071209767	0.8813381109958796	0.0033221825355659	0.0731514526613686	6.449308472188424e-07	7.572523411023733e-09	0.0004372464412833	3.81492423173965e-11	0.0324496047367068	3.5607115575017906e-05	2.0096807016840068e-10	5.3878242254092836e-08	2.2400580415538287e-21	6.083040605940088e-30	5.22011817220818e-11	4.2140668635785945e-39	2.1371467195314952e-11	1.0898345902554788e-05	0.0027197742285334	2.3890351643213257e-19	1.8553986377992533e-44	1.8572527810844228e-06	8.41264266902166e-108	8.009978945900576e-08	0.095860431514113	0.0342093042630441	0.0041590659607501	0.3419926602150241	0.000133798344331	0.0741330744731437	9.57665695054293e-06	4.743445583686431e-09	0.0135168083859448	7.244851781606227e-14	0.8252706534981343	0.5551577650254391	0.4417964282247936	0.0984280168194002	5.0580223187746476e-08
PEOE_VSA11	0.8572392972527556	0.6405774341505781	8.757118427465385e-26	0.0658087206987841	0.0008357205665234	0.9062884529411253	4.79107900191203e-07	6.845733532639868e-18	0.001826306590213	4.415240260183272e-24	0.8960098485150411	0.0029377177893717	0.3223123828144549	0.1129526750372067	0.8282877743197276	0.1159938492968118	8.56283332789706e-10	0.6586839830498278	0.0033639555672902	2.4953749012368472e-05	0.3032267968014539	0.0724662593182202	0.6552160798046047	0.0612844146702715	5.593492268945557e-13	0.6997501941366298	0.0002134430906744	8.997944146013287e-08	2.5353597510721992e-14	5.476433764343487e-06	1.3578043128988639e-28	4.0346939865291584e-08	2.599478858938526e-32	2.3445953884159407e-56	0.5390308397266474	0.1168095432976082	0.6213802360908669	2.052777285662794e-15	0.307948246870977	0.0277475501750337	0.0108631942633269	0.7932309575045885	4.5946557847808634e-20	0.0235181634458814	0.0675448964106021	0.0040207201823817	1.2894482611541881e-13	0.2378854843672253	2.415333500208768e-07
GATS7i	4.010902545191173e-30	7.682801888307792e-12	0.0005508242579838	0.2252632431575776	0.0008150914695083	2.451297427639664e-26	7.211822036318254e-07	0.0183942664554071	7.323600075294988e-73	0.2867246716060907	1.6542042785194176e-07	1.5260601521234491e-24	6.157219102549848e-17	4.4333256351673524e-16	3.590926338772261e-06	3.285657432971547e-36	2.846028987365552e-11	1.0003959923529825e-14	1.2658637206369843e-26	1.0271823511097745e-07	0.0001106142884282	0.0014065400363459	0.2174810209151658	1.639617099121057e-17	0.0220235555084722	0.0630810677268491	2.242563521115299e-09	0.9931845442143143	0.0933758239232804	4.1492398427646976e-17	8.781670172048556e-11	0.1802564605074668	1.1391859978875423e-19	0.1165140270108783	0.2626216442895832	4.713586020676736e-08	0.0010599338243769	0.2777720649173744	0.0005810065617322	0.4655319676847127	5.165906503733413e-07	2.314218485249937e-08	0.8286821411771544	0.0089302404758119	0.0110976310229986	4.207385509279123e-33	0.0004838076551489	2.0712226694892575e-05	1.138658579981938e-19
ATSC4se	0.089883652821962	0.632541860454412	6.188628022228968e-33	0.0018415627046175	0.1918794578710476	5.7087225348574e-12	1.4783763516584882e-116	8.785172086729484e-05	8.343319526079944e-11	5.594799804045959e-05	0.0954156241183798	0.126385106980985	0.001061656581958	0.0317118579384126	0.0469485090648211	2.4242333294129386e-10	0.1340777420244989	0.0028983803749511	0.0040609592275314	2.0517442406931217e-06	0.0499791746136639	0.638300217704362	2.343536484914341e-06	9.995991102797557e-28	0.0005736166274502	0.1962329172120325	0.2301665183894312	1.5607325475964099e-12	2.53903771401105e-10	0.2517765619688962	2.48775069712494e-33	0.6137466580850177	5.0088883640928716e-54	3.400954686847505e-32	0.0936178028610157	1.86270617179504e-11	7.914351579554957e-38	4.313985146618624e-07	0.1575744377677561	0.1702106056171183	5.888633583388328e-09	9.3758418398201e-41	4.930041375739173e-05	0.4001381979442759	0.4530717198173759	3.094016526843586e-11	0.8497610723746871	2.733944124546724e-19	1.661757069282971e-16
ECIndex	0.0009460036840744	0.1641280323326809	8.880068988328853e-20	6.821430058524387e-21	3.3377050126997676e-41	1.7961166178141562e-60	0.2088053193300653	4.4909023423288285e-14	1.6715976491782802e-218	0.0877457013012542	0.0004260298808503	0.4205553999625997	3.843466386892701e-17	5.784543987398248e-23	5.991020620297132e-29	0.0067219119180326	1.8285953014224462e-14	1.1044997365834998e-21	0.0076508980623801	4.221198665579247e-06	2.95041175393107e-09	2.7357838526146193e-14	2.7574375334880054e-20	0.0650096493135023	1.8585623990254694e-07	6.02636715039832e-13	0.0452408572783761	7.556066833711798e-34	2.102137116276553e-61	8.763526340895897e-84	1.719987722964801e-06	4.633039589993511e-23	4.908135176787331e-196	4.5514207797004214e-07	0.3713363816982549	0.019638610522325	3.829877342248292e-20	0.995875428253496	0.2420887067866951	1.899815635681483e-21	0.0981821406717729	6.567709925205226e-36	0.4377074360472981	0.003772745613904	4.19568031302227e-39	8.387684353582038e-51	0.0446850969773674	1.00323790145712e-07	1.6384426314436986e-55
MATS3d	0.00108844997505	0.0131296702474632	8.331569424825112e-20	1.2779284448255165e-17	5.059646474377836e-13	9.692963950307252e-15	1.9216061982280404e-76	3.7130449725385175e-08	0.0	7.814965464535601e-10	0.233785631579022	0.4442718255411848	0.0079209816044492	0.3489186830088265	0.2969169651351873	0.0009728992973224	0.1449334159120512	1.4844223470562252e-08	4.663802922952018e-07	0.3729128042078697	4.977678996273235e-06	0.0062889899326424	0.0037106934559684	6.41285516866245e-10	0.0036559263105077	2.6648473727302254e-22	1.301108489125036e-06	2.936900128394772e-07	0.0035517625077345	0.0013290079557703	1.015234083293384e-23	0.0045339941758782	3.299332466129695e-107	7.730447964920748e-31	0.0200504703721188	0.0244232490095719	0.8647393524564713	0.2782947667198807	0.0023132099189191	1.4079170220170258e-25	0.8939390842354938	0.0004854803217321	0.4101993504291162	4.716494145411938e-14	1.3209655174948794e-21	0.0005693760071605	0.4620672450929124	1.5100059519428078e-14	6.899467420679616e-24
VE2_DzZ	6.212338420977696e-06	0.0003345874977832	7.217806905933429e-63	4.1945203457386977e-08	2.3417948517562575e-23	2.1104201981420838e-18	0.0015978873141811	7.904232818095547e-14	5.828206657322051e-118	5.1550730405114684e-39	0.1200405686402911	0.9651392170360484	0.816383281389617	0.2015628326788319	0.6495296029607183	0.0013426711222667	0.0551884409152703	0.9161225128210424	0.7245678042452649	0.0102576544520734	0.1231802423725083	0.0002783190451001	0.0079444969763332	0.0661820006256449	0.0001383227379403	0.0063369932893922	0.0474321281320113	0.6754041530824917	0.0252980636304067	0.4406621459334319	7.075126641166545e-16	0.0083091651744516	0.8353214083991738	0.2864567970378106	0.0669789193613741	0.3931009427789084	0.0002312780736092	0.0163066545273938	0.6107557265391266	0.9274973035571138	0.2411820038777743	1.3431905706996926e-12	0.299828544385296	0.0253064215817118	0.0053051287308569	3.8832152801271e-09	0.0553948776745781	0.4813761905637346	0.1647576767565871
n12FARing	0.6668982539140227	0.0817485028324529	9.789244477170488e-05	0.1001445877654679	0.0203279911009121	4.6145580187307784e-10	0.0033775270152814	0.1853963321197261	3.194167393421944e-06	2.9109685578242088e-31	0.4944583894294194	0.5367792245388117	0.5034227408979215	0.1137470089112281	0.0004334933612259	0.5450004147844116	0.5422405119498777	0.6174407642300758	6.774194009170362e-05	0.7866345620627374	1.0	0.0041770111015166	1.0648716447173818e-07	0.8004871356062182	1.0	0.6493864950033186	1.6775501587657043e-10	0.797331227604877	0.0001207357864124	3.978929655149019e-14	0.992023993213324	0.8340231823344864	0.6606575465139868	3.313175792924497e-35	0.0057108807800028	3.020404092119849e-07	0.8096643517815167	1.0	0.6672323823408091	1.2466682888415687e-09	0.0072764275890188	0.0003133036732555	0.017218527064076	0.0001417545119559	0.000492809335573	1.8289782886139784e-12	1.1082263191917989e-05	1.2718025961266551e-14	0.8628543958837831
TIC2	1.2793568261142971e-05	0.5825337794625896	1.86316108589825e-26	1.220183357572743e-18	5.434380070893245e-50	7.97255668297846e-44	2.2889005846935136e-13	7.766396955135602e-21	1.2032777254537255e-184	0.2351182085664045	0.001226696306696	0.1532678434394195	4.875359001139332e-19	1.0031690231907568e-30	2.7276321809422928e-27	0.1066097896530634	3.0984538839229425e-22	5.2287881652659776e-24	4.738625602366589e-06	0.0009922764969269	6.4664700918110025e-12	9.120813548239696e-24	4.0147162187483046e-20	0.0044558598056413	3.854555525867516e-15	3.790962352654751e-17	0.316909515589493	9.382804531740549e-34	1.1866300455756439e-76	3.055383937732447e-70	0.5787586771946414	1.1939259950955754e-33	7.084042330152718e-192	1.4389707765088133e-17	0.0255452777734055	0.2072348887381319	1.1000145900934074e-29	0.075119185915526	0.2029092850436804	4.067794223246825e-15	0.240758475439258	8.690425426259242e-65	0.9892678789253132	2.79236812655964e-07	1.492418867945825e-38	1.3158708288851054e-58	0.3787109306109509	0.0001908265465478	5.2124454028943175e-33
VR3_A	0.5078770162147032	0.218621365675356	3.2010299879672146e-21	6.989207790196582e-18	8.385182544447625e-11	0.1050677378549192	6.872841386586537e-11	7.192254003304445e-05	6.085458047547109e-69	0.173882484495416	0.8485940166313573	0.0610392877253768	1.764882044504765e-06	0.0049461395157524	0.812465762917996	0.0038721259805054	0.0223837478560561	0.0045785659486982	0.824450632130719	0.0268277411075567	4.1132356744194685e-08	0.0012008313905408	0.9678357622837775	4.096148581187145e-05	0.0147739385366428	0.0003803983508815	0.550632795115972	3.852823262526991e-07	0.0375048130645463	0.007448648623477	1.2569642664437491e-31	0.2129626265338633	0.0014840671078927	2.3649972285296983e-08	0.0045562886128243	1.6909071074216992e-09	4.191527288532668e-27	0.0195981937703404	5.929912803936824e-05	2.9810975512915665e-14	0.0002659660807391	3.849208585139984e-20	0.9230572982431527	0.5197406009006038	1.39061254556556e-07	5.527091962138563e-07	0.0094302064118756	1.0673157403403624e-05	0.4313038534512059
MATS2i	6.519099567524938e-07	0.0478461640447106	4.539898819785559e-25	0.0167658626020728	0.000216687996645	0.4502636906515772	1.1071367025533545e-07	4.260001327909048e-09	2.562868724296975e-120	0.0025200807476686	0.0039481964672015	2.54640210353576e-14	5.1018431347479096e-08	0.0173616618661953	6.991457682444365e-05	4.9942268802876245e-11	0.6367812802370013	0.7630062684906775	0.0001066249426013	2.0415162939352037e-08	0.0017111796135922	0.3986726555409269	0.2703590525425761	2.3231387525829418e-05	0.0004478351988208	1.1712105156551954e-05	0.5359483449748368	0.2232048741353219	3.0140154469637454e-15	1.2015551567419208e-07	0.0357490536851024	7.782736632999788e-18	1.3692332051859812e-142	8.00545347581835e-23	2.4137856564095165e-05	0.0161953199250545	0.917243355063491	8.728299473815646e-10	6.16860796251545e-17	0.0006003780991146	0.028118712574596	1.174595988980054e-09	0.0023904928455124	6.515953647461562e-05	0.0551059837787678	0.0003399175167542	2.6363369570851926e-06	4.992208574832305e-13	0.4085884990435167
ATS2d	4.7521441778604294e-07	0.0522157536690431	4.10364915941092e-26	1.774866077146043e-07	7.520548797661467e-49	6.797514309367307e-23	0.0007550636356843	9.813900897280716e-19	7.808065598592575e-70	0.4121305332065494	1.4304172954726244e-07	0.0352888539193648	4.497652990749585e-13	3.020550814219133e-33	6.781956691950251e-21	0.0002889126431194	9.204868605539608e-23	1.576182573456454e-17	4.044322667863444e-06	1.5642075941827143e-08	0.0126458314432561	1.399234135513753e-15	3.166409415440458e-06	0.0009267516435653	3.332843590145695e-09	0.0039518382785518	0.0311605951807887	6.327372300220847e-18	4.615033578705338e-75	5.528332785855674e-44	9.076954672384707e-05	6.824126407137032e-31	2.974861085321145e-105	9.13574984153848e-12	5.873667931394375e-07	0.0828967982043172	3.3798788721317516e-10	0.0002722817760995	0.530560832774349	1.5607826394242046e-07	0.0001015503891014	4.04455594324805e-49	0.7330051389752259	4.545635734708866e-18	2.9237152460562308e-43	1.5812093882732048e-25	0.0115343726041342	0.0002762189493606	1.1351352532418688e-20
MATS2m	1.9573793656148628e-11	0.1012385871231992	0.1674493784090385	1.8385530811930921e-13	9.795052403346622e-19	7.123190706450783e-27	1.4648673242672854e-21	3.945701537662412e-10	0.0	0.2176564864269778	1.1464583973808647e-10	4.3387758921184736e-12	0.4093973136796961	0.2293031930984386	0.6422736711914102	0.0020613581665438	0.6009891951334068	0.0002209949607795	1.0784665810646151e-09	0.2820210152801891	5.4936775883986407e-11	2.5211345224680744e-12	6.980860703121444e-16	4.878702102708531e-09	1.6484969218917596e-09	5.3309452626434455e-56	0.0413206033385506	4.125257479819849e-14	5.28534343367782e-19	1.5607008628872082e-26	9.962039694773268e-20	8.808055637540742e-11	3.512210501640279e-294	0.0456413287077364	0.7118414519468909	0.5961648445644978	0.008356475349798	0.7966475023032361	1.0977057732059826e-09	1.0165661488175984e-10	0.2928914733702163	0.0068050903339678	0.5492156048427046	7.525407910350479e-17	8.328179290891866e-14	4.1192834776801023e-05	0.8645811508852662	4.405161067849575e-13	9.459140244118866e-20
AATS0s	0.0131567931420569	5.8720621169673645e-08	0.2801530543484942	0.0003385491570027	5.992849042063353e-09	7.169340803019231e-06	1.439857364836966e-13	8.951624318352025e-20	1.1550237960969268e-277	7.489304450863967e-15	0.230227005178811	0.0327060930255051	0.820185640003977	0.3761798276110206	0.9270847056374412	0.8412114698353017	5.7295115216249465e-06	3.770969179042053e-06	0.994342073701462	1.5010039909605351e-06	0.257535558204369	0.6297357411748826	0.1346998735907318	0.1138742281286788	6.390570643612332e-05	1.5839822286388535e-05	0.0571872291211533	0.0020477517408262	5.320793379523624e-07	0.000196684982741	1.513054997126524e-08	9.688397471615284e-18	4.3126244196409465e-119	1.4746926259056612e-08	0.4441027533586663	0.8493439965885767	0.9295196740766172	1.037126808857701e-06	2.0846656979105915e-08	0.7210290234067565	0.260747043512631	0.2349368439916328	3.17584066345794e-06	3.057397237861614e-09	0.1188096795058332	0.8723848330655005	2.8766046553845336e-08	8.805206825798247e-15	0.8604715402501968
C2SP3	5.20474385918979e-07	0.2701621040515412	4.527981539320867e-38	0.7929776135973653	1.5459909538799922e-20	0.1114088053829081	4.1754615742450347e-29	8.906480824624074e-16	2.450171602481493e-212	0.0001585149127016	2.047072143316112e-06	7.20575803011956e-17	3.0383395924005688e-05	0.6193047028682139	0.0003273105412649	5.084058967718698e-18	0.0511263521039377	0.2288907197421549	0.0002288687744204	0.0003542081604687	0.5663164918070073	6.199963030117552e-12	0.0597572007690666	4.063622635302401e-05	9.637951420828565e-13	1.4005333056585448e-21	0.0099218970865042	3.486919776966541e-05	4.971244304780014e-46	5.559343407270754e-13	0.1880810506219347	3.0546101858409232e-30	6.574325775654452e-240	1.2500102058040721e-34	1.8502312984876203e-09	0.2378897690648229	3.661974360573207e-06	8.786662715045714e-11	1.541418992088762e-16	0.0860417282172482	1.0089308087588856e-08	2.0444695279169268e-45	0.0596783248910439	0.2984060727819423	2.8880237615753787e-11	4.110803924310146e-14	8.275451103371187e-10	1.3047360498017958e-19	0.6547914256356743
GATS8se	1.6164073093371775e-09	0.0783591655257701	5.217607954705116e-07	0.0005611292241385	0.4422927815973644	0.0586870084560827	0.0010184272038302	0.0004217687327872	5.126583638710073e-108	1.0653632068176434e-09	0.000106914887203	4.700349027488094e-13	0.0070743961565711	1.4288559522276967e-06	1.4918554037626165e-05	6.131404344218265e-12	0.0533093670589293	0.1095908308507308	7.791812870747326e-05	0.0004859102977305	0.1883900834881078	0.3781926174748691	0.8317871141203145	0.0018813993385089	0.078881814957318	2.041028388040876e-05	0.3981513777541491	4.898663873475157e-07	0.0042030938834541	6.461607921589336e-05	0.6828574214661906	1.3407941515952331e-06	5.70254164374987e-86	7.72744749960151e-18	0.0226213071275434	0.0971912921672417	4.021201278581744e-06	0.5568933004297261	0.0237815673974636	0.3774490348890199	0.4432528915384428	0.0152755216389853	0.0092027771572398	9.987475183715688e-11	0.0253149639188656	0.0005439957534213	0.0383694340103368	1.3052450764299268e-08	0.1811801769185237
AXp-2dv	0.0654737390353312	0.5000657419979846	2.4076556936061753e-31	1.7087777692329294e-08	0.8857857416810146	0.0002641217687052	3.1232369859822763e-51	9.504819633503293e-14	3.6000140317966247e-278	0.4039830106872312	0.2705792475894143	9.3636431599476e-07	0.0452031279189009	0.1286327043946997	0.8211285072216638	3.280488956755988e-12	0.0001190223336422	4.459714632610472e-19	0.0419543748239057	1.3942265584922133e-06	0.000231503356695	0.663461010617113	0.0781995035968495	6.927645884729411e-14	2.5145228621046173e-08	4.090535659157969e-25	0.3303442356432844	5.72502415687168e-21	3.393626372360294e-07	9.488940392616565e-18	5.2797483290590685e-08	8.62506108485356e-26	3.2073982097628596e-41	3.7102345380100607e-14	9.81608789676128e-06	0.0176654054340532	7.040230089880803e-32	0.0223908946211467	3.513431450333419e-49	1.6528737220371643e-08	0.0136191057024338	3.878128518121809e-16	3.0361432858463747e-10	3.9137431892604046e-32	0.5941314885364257	1.7432288326686013e-30	5.2695848198358e-06	6.406489259541404e-56	0.0002009961393611
GATS8i	0.0001922477739305	0.0036506594623522	2.0836460157698023e-11	7.362169712667926e-16	0.0014752611978888	7.203100108019919e-19	2.544608987092004e-91	1.3780200562561616e-08	7.590828854099275e-91	0.0017389853526653	1.852390723537366e-06	0.0630300476699938	1.9106838088929428e-15	1.0372853565268336e-06	1.0042511801808724e-14	4.372106892163481e-26	2.607040670871144e-11	1.079166740493006e-14	5.112424478280962e-06	2.0893950284790207e-07	9.046967178382948e-05	0.8268154892635832	0.0010652890921472	4.263802767353064e-11	0.0053711304495512	0.0087931690782562	0.1488470675245078	9.53928434649262e-24	4.9484919036999685e-09	1.7072855983809838e-29	8.346443017017371e-105	1.3813563772770376e-13	1.8663596364940912e-88	2.0991537245734387e-13	7.985922538377859e-06	0.2406038350752354	0.1672896427372933	0.5194760689322406	0.0053387241874649	1.653234457772079e-10	9.146361673361294e-05	1.3607215052809533e-15	0.0016490642129292	0.0004900925801398	0.1641310573246654	0.0005963492409554	0.7667762888369611	0.0710369793064103	1.0320434251803874e-10
MATS4Z	0.0012568963783708	0.0851457136418952	7.478852057722852e-46	0.0145339921842143	0.189711419285409	5.9840941226723496e-33	1.1015993840729516e-123	6.777562257340104e-07	0.0	7.220989644311172e-12	0.00025816606905	0.5248718842943368	0.2841265460251005	0.0349778577273191	0.001358574003749	3.057997574904372e-07	0.2653555191561301	5.396394757530229e-06	1.8251523487611518e-07	1.4638325493622767e-11	0.0027378526078866	0.0280382136930407	5.195683605573968e-19	3.789135415935735e-35	4.5522748576815217e-07	1.043311223951664e-34	0.2342122696630785	0.0129091949548336	1.3956606005453978e-06	1.0072675906819029e-06	5.246684991562085e-29	0.3697811830618397	1.6686730279877066e-40	6.847037087983533e-56	0.2559657931384799	1.342033956879329e-07	9.211855542073653e-16	0.0184029412075154	3.103513600952913e-14	6.663850436636724e-07	8.267503467569205e-14	2.7256933767763065e-30	0.0003911763872924	2.2454284725394995e-30	6.920616981944589e-06	0.0090538680522737	0.0542352497033523	0.1169081919155798	4.9870352665164335e-46
AATS3s	0.0026775488897819	2.920694080821097e-05	2.6932498115250695e-07	1.2012369040801504e-07	4.975491612269688e-12	0.0001876340835244	0.7890730628022797	3.235812615185616e-28	3.694163802614334e-258	1.2780110298659936e-08	0.9724745858796602	1.6640244262005896e-05	0.3883220946197493	0.3173721044922006	0.455403774135527	0.0057099021430131	4.0427450133013494e-08	0.000118922989079	0.2491961280383331	4.832868077538149e-09	0.3220276940759143	0.2316067735947461	0.3274240211675038	0.0002178054932779	3.056295121688609e-10	2.0297908102153288e-07	0.1117453557532548	7.479595603097957e-12	3.531406584042574e-18	7.565614286312238e-09	0.0003938604697411	4.296436381924778e-34	1.3241769461396023e-173	6.635847913216433e-17	0.9378027619397744	0.0415135107936413	1.8931458543735816e-06	1.1167862748120435e-07	0.0003394948685312	0.0054105208746258	0.01391161768824	2.8432664287096407e-09	1.1226478305100158e-08	9.09785351338797e-06	0.0003735264660019	0.0018812002176422	2.9558982366822015e-14	7.83727025349691e-16	0.5913892983641043
ATS5p	3.549604122432559e-05	0.0787225977256425	8.25958758146754e-14	3.58431194002231e-07	6.431277142176594e-47	1.325488266494104e-51	0.745640596307292	2.415267065644899e-19	1.0463478100670396e-58	3.883383548999715e-11	9.986146502150725e-06	0.0402058269989594	1.2044463785561358e-10	1.662669772176147e-28	2.561871661207374e-29	5.202156884532665e-05	1.8101568030689727e-20	2.3827598810826404e-13	0.0496215474045726	1.2721136999642244e-05	0.0116016037724839	2.1584692315520786e-15	4.581015279422188e-16	0.144669658552878	7.69257720464795e-10	0.0079847467761938	1.3559250055409193e-05	9.849342512834469e-14	9.08928235079487e-63	2.8993208595471508e-68	3.592005349496212e-07	2.0833945543335197e-27	1.4115536601583642e-71	0.8657535537936016	9.085464301900524e-07	4.7271213865624473e-07	5.310891017440071e-06	0.0001201503694731	0.3762032931535375	1.6790986354240674e-13	0.96058201031457	7.7421529213776e-36	0.964697128639972	8.09564975067876e-19	9.906413359421889e-60	1.3072004640014935e-38	0.9351782359421538	1.1809894997378648e-20	1.2338825204963065e-64
MATS1c	0.4449428991213049	0.0081222612331521	0.121225274642997	0.0349858911501295	4.804261241107501e-10	8.838708604245469e-06	2.558964678876001e-73	6.854002120107035e-25	2.0932594380074425e-23	0.8234130861181237	0.0280984377681401	0.7386936186850988	0.056236405931714	9.418983574411332e-05	0.0036207369256802	2.6109331062028758e-12	1.0505810737760269e-14	0.0060781206836137	0.5036190548314721	0.0019766059529821	0.773097961243962	0.0504942370059156	0.4904856475617277	4.953111129413558e-09	2.7290804973253945e-11	0.9260380579231626	0.0101067447315331	0.0105307754317143	7.038273627344776e-11	1.2505777212291587e-06	1.1362587137054018e-61	1.0640626390995522e-25	2.2148823596838583e-16	0.3603579205120329	0.0277751864293189	0.3255167089976523	2.929401865260941e-09	1.351334671471758e-11	0.6344570673096847	0.0378850262214806	0.1449873808224218	3.1915728063533454e-05	4.5561227505950166e-08	0.0042384559778387	7.28296192500248e-09	1.022043951607734e-09	3.7508023203061374e-11	0.3383315055561096	3.593968519329725e-05
MATS6s	0.4333469764867865	0.0443286134650381	8.954298687014822e-08	0.0286511954860805	0.0965918985502481	0.3300512512000055	1.0313583223661791e-19	0.0149262951811776	7.188761555131313e-05	0.0001292987813802	0.57828608961292	0.0284567193973657	0.4701166002098026	0.1225947961896621	0.2391016186578576	9.988648498667429e-05	0.0234667505868219	0.9907103780935488	0.6756708446120175	0.0001197358223988	0.8316912036950673	0.0080500626858915	0.0265862457611245	2.1629968748768153e-09	0.0014454158146176	0.3634520298706154	0.7496240921778679	8.585568116546226e-05	0.4742345423606929	0.1444903129508607	1.2623967072460327e-05	0.3739784980249087	2.0686235457938262e-14	3.4468655255733174e-12	0.0053047038498827	0.0176972039657901	2.365409735118265e-09	0.0009714617493323	0.2521007022283782	0.5647107038947943	0.590168793612422	0.0007422732290281	0.234360130450878	0.003363058803542	0.0007836538072649	3.224720268807214e-05	0.1091297910785185	0.0207662015831229	0.0052077355599951
ATSC4c	0.0669590968741813	0.110428648682162	4.2833875260801e-24	6.991054625697278e-08	0.0433284597242462	0.0928203229838777	5.4429216278767126e-133	1.2316074982447345e-12	1.49210515523318e-17	0.0489741530956898	0.585252277743854	7.145068880285466e-06	1.7107896090153202e-06	0.0083270580816716	0.0142153082196495	1.326229662272656e-24	3.3812904283987086e-10	0.000434473583853	0.0176765207544546	2.419787059517391e-07	3.809526428369758e-07	0.0105431372886742	0.0196915540203448	9.73716873329518e-37	2.3477777968970438e-11	9.800719654444057e-05	0.0213679018721564	0.0811164886935657	0.0157413920558505	0.0035381833805213	4.012219621922897e-48	3.8769896201187095e-05	0.0003529212369397	2.79462998163634e-08	0.0022802560102429	0.000763207664941	1.1621683762769406e-08	0.0301048359249038	0.0016674451620162	1.5540766855377115e-05	0.7604519794120778	1.5519695392375552e-29	6.008209185189898e-07	0.4219079694777318	0.3711192477643724	1.7935360064907356e-33	1.2973641690511393e-07	0.2066199260556017	0.591335038008423
ATSC4dv	8.334679584835538e-07	1.895429289177135e-05	3.1303392580323737e-60	0.2598494049380083	0.2893833879817588	4.664491420910379e-71	1.9044531245371873e-236	0.0258400735254919	0.0	0.0005656176065841	0.1394882263426118	0.6506655464484368	0.0011876237393141	0.0002049474199803	3.001936690174585e-06	2.3981180584791984e-11	0.0421159186970929	8.572923472503076e-05	6.108382515719889e-09	0.0759945397176632	0.0320169080198765	0.0077337805185487	5.226878764691261e-15	1.5767114113845518e-28	0.4099793961123156	5.258699348775027e-15	6.003545028204826e-08	7.1753582789707925e-06	2.2061980039875717e-09	4.248221049106489e-21	5.7170083238352514e-70	0.0176050991925872	9.360243104371687e-51	2.074946885661021e-47	0.8105051885571912	3.8715091468456773e-23	4.772439060624489e-40	0.2991085456503499	8.740287303664207e-25	0.0162234686897457	4.419446631241669e-32	1.680131447781201e-61	0.1811287157393757	2.67014530561438e-41	0.0086308114721974	0.0106121300645112	1.899929355859129e-13	0.0185330506098301	2.95772433730452e-71
nBondsT	0.2601962213847237	0.1977484900364585	0.0002552670643444	0.2001665840270278	0.0016051401007576	0.0009691867450427	0.0006680411040904	0.0472971593106624	4.1307955517607815e-11	0.4187554066061736	0.0922362427124109	0.8998978038057771	0.9122884048118796	0.5032153122974689	0.498179942201476	0.9150253231234738	0.5736374068329326	0.8456102263402923	0.4016845828111297	0.0108613554092986	0.0659962755924807	0.0022869467395473	0.001894013500868	0.0063308883532613	0.0172473441025793	0.002164717458475	0.1240688284969694	0.990834074472411	0.1584382399065392	0.142361660236434	0.5693171167177401	0.3580837888318748	0.2706291913184805	0.0541897750294637	0.3445604701990473	0.3363668464236463	0.7649763078551205	0.4544083165643294	0.6683787823406866	0.3712260341747987	1.0	0.3333178660315159	1.0	0.3455996699529181	0.0128615659594614	0.3166995573513769	1.0	0.3247325214504423	0.0098479245963185
ATSC8p	0.125716952765103	8.978190366370065e-06	3.908746547866043e-27	1.9697509346029185e-17	1.2792782218106088e-05	1.685567185452183e-31	7.340620663995369e-33	0.0007648537839811	6.522448503574878e-221	0.0341948425801687	0.0001012794878114	0.1679273920630424	1.0675003794656972e-10	0.0003192635526051	4.905204618445467e-13	2.265479232955473e-08	0.0005434600289767	4.593984789420293e-15	0.4076355118901297	4.3445252205502593e-16	0.0015455488021413	0.5134895823279225	0.0001350279214578	0.1638398623379635	0.9915418519345632	2.2998883936736248e-05	4.954677268955784e-07	2.066369138096542e-32	3.1394244065903847e-18	1.1848676966113442e-55	1.9981140795099042e-66	3.3923041656982385e-10	1.8437873614978781e-218	3.6078560384301685e-09	4.678464662144239e-05	0.858033957357193	0.00831050109741	0.0062660611696516	0.8003050673208054	9.670259916261977e-19	5.251449357425159e-07	0.0119664055166949	0.5946793776143928	1.1377607541472992e-09	5.764583356313661e-07	0.0003192111169908	0.0015371754791444	0.5317685125982385	3.164122713659368e-31
BCUTpe-1h	6.798605542379709e-10	9.676187704362176e-27	6.245043917336476e-146	2.9074667882015944e-05	2.068328917491935e-15	2.1781037362479028e-40	0.0003638712362773	2.522797254447263e-07	1.7898990612110039e-214	5.819873275855341e-78	0.1842972254110171	0.4092558008699262	0.0185918831201494	0.2281311874620103	0.1923837145754481	1.2028791599266237e-12	0.3693811129767902	0.928590620080668	0.8256076397712292	0.3025557486909958	1.2688261803614748e-05	0.0011692891574583	0.8788442714287014	3.7322617018587976e-30	0.0163339106486899	0.0369670326913554	0.0169490856806572	2.216128942599672e-06	0.0004710371054291	0.2948324476761169	7.10651947911448e-86	0.0342616554746742	0.0104986726010578	0.0052724185379413	0.107004779973157	2.8908680958480398e-06	6.45053804397113e-08	0.1597585961173191	9.755582694232768e-05	0.0008839826111182	0.0004162760798209	6.181553577175143e-19	0.887258962885539	0.0154637429464282	0.0778544744159646	6.785285842047991e-42	0.0137404255950027	0.0171057919121878	0.0069733261397299
MATS5m	1.3121549917386832e-05	1.5340429973549562e-18	1.1367195399394764e-58	0.3957288657497867	6.788968445759313e-05	3.595846644493662e-58	3.4659292856544127e-165	9.588103829849954e-05	1.0836318327227356e-120	2.5126480878587363e-14	0.0955706030159439	0.964152804050546	0.0030961628632068	0.0898105554204779	1.7888586441818493e-05	9.462954096031519e-08	3.90543318159486e-09	0.7496666318541998	0.0617978984160177	0.0085749582049478	4.151593059668961e-08	1.6840385130344748e-05	0.0017777100012142	7.703904511273529e-06	1.7899496139703293e-17	0.0194444982940162	3.078716244326878e-07	2.859460076728793e-06	0.0017131090045452	3.0045600666940777e-15	1.824889221581803e-39	1.1170599576675754e-16	0.3505713954265959	2.560948193038687e-07	0.0706112692704397	1.1517436711593697e-19	8.600551102684672e-29	0.0003136928421607	2.419817273625396e-07	0.0305619742502399	4.376187640089497e-17	1.6777047558283219e-28	4.2007460238083155e-08	0.0001950969614562	0.970044792599296	0.2815223985227142	6.357303073949387e-32	5.942119470386292e-15	6.6356308294943e-27
AXp-6d	3.9055936747984066e-08	0.2609238445778071	0.000118739409994	4.604015927516397e-22	1.3817809604479595e-06	8.386574883721074e-12	0.009273369561017	0.0393270066450567	0.0	0.0011659973407378	0.0001366792791129	1.5857828840013686e-10	0.1188064752367976	0.0250444243228323	0.1712722578016482	8.855552092817557e-10	0.010396848893735	4.391661778745242e-08	2.9730568730534305e-10	0.013934790500651	2.5108026662922136e-10	0.0248544089592204	0.0006525081291257	0.0267584375163867	0.3327354424024383	1.9709159917972223e-43	0.0172274474559807	2.712008338767208e-26	6.23157173514253e-10	5.378486049240598e-16	0.808147559818051	0.0020743562545995	0.0	0.9642808924716506	2.474211378486848e-06	0.000209009261505	1.0560059294033008e-23	6.990766715758192e-06	5.049731719925286e-06	3.2712215364157863e-25	0.2084718916993231	1.728913374611889e-08	0.4042413692075163	6.350844380595032e-40	2.433200734229699e-09	1.4839753300052414e-13	0.0760931466108016	1.7761493068168763e-33	6.011797469446674e-15
VR3_Dzp	0.0004727085839126	0.0303917996233048	8.015905086231895e-40	1.0544181370052974e-06	5.146776281283212e-20	1.2464986257036579e-11	8.554723714628153e-05	1.4658988457902156e-10	1.926231499638104e-74	7.481721615047955e-24	0.117600447654415	0.9177140760717444	0.8299472283548315	0.080501760842481	0.7232798780304939	0.0493117331563311	0.0546904588803726	0.8732308853190378	0.7764349910843965	0.0077234036682406	0.0368288479907653	2.3080453805724792e-05	0.0109950400590418	0.8530012612076916	0.0001300784115668	0.0047869413852609	0.0366297842655014	0.8385806077169577	0.0027751362477178	0.627259974156342	2.86906194834483e-07	0.0098051004741837	0.8523450411110736	0.2982280415342342	0.0694531613677343	0.8863928727451595	0.0052405016515398	0.0515229215892489	0.889457067581337	0.4909493707157003	0.0478572211755342	2.268942096956042e-09	0.5784970824880935	0.0024000498940212	0.0004579255596357	0.0001833849974657	0.0429327124463108	0.6776605959826995	0.2722840432127599
ATS0are	0.0005669429034973	0.0232196013300434	6.855966051825522e-23	1.789312004331681e-20	4.8007436850386905e-53	2.225946675665132e-48	1.1171303083783492e-10	4.803353810720961e-18	4.6817754017352716e-207	0.5246979664188356	3.178358191141412e-05	0.4570479807731896	2.5161321968311797e-17	5.220628827646545e-28	2.8190406745015894e-25	0.2953922558135287	1.350509216609957e-17	1.4530778876466178e-21	0.0017375408311009	1.1241255883004337e-08	1.5352065739950236e-07	3.8582016501284374e-16	1.3551798173270528e-13	5.204610315365065e-07	2.5554280561809473e-08	1.049701441838667e-09	0.0169593735790367	1.108193936237024e-34	1.9114474012538353e-77	7.698107023349607e-73	0.4232576288474527	5.0034076076736274e-29	1.4586437483585603e-197	1.0406325816871964e-10	0.0312771607450326	0.1833353604391094	6.781492907915933e-30	0.3504951245141445	0.19844643758375	2.3143068801071745e-19	0.3179854543825142	2.4286728089216856e-64	0.401285019366439	4.959798765140802e-07	2.6862081008323267e-46	1.0873414026643066e-59	0.9106803136214582	0.0001134700694424	8.845132121240908e-42
AXp-4d	2.3129418560594425e-07	0.6207497049385962	4.281266857093531e-08	3.315810661647208e-13	0.0001862819946068	1.8690597332245013e-08	0.0932045230532876	0.9695118549315452	0.0	0.0094782101810565	8.680199380218215e-05	7.227965751537922e-11	0.7233448683502173	0.0114181932180154	0.0901728178397305	3.7534696209853366e-08	0.0001866399467307	1.8730177197595764e-05	7.110701805599772e-09	0.0146665358783646	5.298027618665503e-07	0.0422808270611354	0.0016359029960359	0.2230487422786005	0.7857872110020935	3.731685574297288e-35	0.1272874508755858	6.922602827943707e-19	4.8308422469925315e-09	1.4199365915839031e-14	0.0369103498283553	0.1189139156095785	1.8835303643840923e-303	0.0816977730543378	0.0004815538115951	0.0121225334290937	9.770146473555592e-14	4.659759008108667e-06	7.158778764457664e-07	3.321073633868989e-15	0.2262110354197396	2.850648909866283e-05	0.0479077755342085	3.6365497035398366e-32	3.209191247923424e-06	5.645104310499689e-09	0.0037649290378497	1.8889977959741298e-26	1.719674016878186e-10
Xpc-4d	8.953463623249747e-08	0.6620724269842845	0.0373174595764736	0.5734093002505019	2.3042020122795882e-10	8.706837663344936e-08	2.9188703657671814e-13	0.0153563594149418	0.0	0.0389941411634686	3.8213936820279564e-06	2.9962030159178235e-06	3.876350293322492e-06	2.167660382972916e-15	1.5719163803183598e-13	0.0104577456346338	2.4245532616048976e-08	0.0095304996103797	5.97610045905585e-06	0.2435115285289234	0.911963229475494	0.0001698176532566	0.002493419024673	0.0001908849579466	0.0928587316772004	3.0403409350810817e-29	0.2098541915322493	0.2109039048255003	7.16187902985667e-12	2.96092624314572e-09	8.096495642688013e-07	0.0032521016193345	1.0799435537280527e-138	0.818049639028561	0.0004514712533016	0.0052374979495818	0.0002205472661977	0.1214518051122183	5.0055851921630875e-27	0.1821991013964947	0.3674600912956136	2.825128805413492e-21	0.181258292382577	2.2473986342345825e-82	1.244102738489901e-11	3.749983484884936e-18	0.4914801353056359	5.187157668656555e-79	4.26291176802731e-09
ATS1m	1.9067744217908702e-10	0.050188864201151	8.189680315385325e-17	1.3008522657477123e-09	2.127038896224897e-25	2.5133215086037312e-36	9.201189902260278e-07	1.9227397531725816e-09	1.7816216481248324e-167	0.1409646625087104	2.0392068462904683e-10	6.200943450025634e-05	1.092197177664996e-18	7.479227398623137e-28	8.948817381582068e-33	1.3006034258773792e-05	1.1832271057822421e-18	0.4017465263317554	1.23209074638786e-08	1.1373644798102318e-06	0.0019070939435742	1.9310946157938834e-07	1.8903021254223828e-10	5.577164716199963e-05	0.0002862523619623	4.0188493308914746e-21	0.014782727670908	4.037582928124378e-18	1.1431787495336495e-40	4.9970716056395104e-54	0.2516371914147771	3.0697803391668347e-16	2.406158968742248e-28	2.7289977476824697e-06	0.0990478689571569	0.0067858494859636	1.0769872659634988e-14	0.3798917697208983	3.54825744789649e-39	3.0382895292093884e-10	0.2318467222877721	4.623752075609508e-32	0.6416401669048581	1.0928085822209968e-82	1.866975102210259e-24	1.4275153256866644e-42	0.17555288577802	3.796819021047832e-105	7.943429282172941e-34
GATS3se	0.7400630874799237	0.1495615209048551	1.3049248555561292e-20	1.2380537395011314e-07	2.6591845506211977e-05	3.453215637577596e-06	3.12142733055856e-16	0.152099690541145	1.9540465038646356e-181	0.2677008805363619	0.2597760639511742	0.0310332490791912	0.0004271611977254	0.0571956579155526	0.0085169026376994	0.0119936339101535	0.2153187387920874	7.121339218024183e-08	0.5090402014607501	2.3376821938815184e-06	0.0038498910079919	0.0001196380505152	0.0757319146549453	4.519545292852431e-07	0.7873268965694261	2.6878128582715388e-20	0.3695503839869662	1.4497903115412248e-16	0.988482490728081	2.383827678120405e-17	0.3049268436499468	6.811093037087405e-05	1.0274304856638819e-27	5.519201473999928e-14	7.2423322609310225e-12	0.1380162403719968	3.4695575261844286e-17	0.0262798046504042	1.7244131065223096e-36	5.170173617346106e-06	1.8604851339027558e-10	0.516485629949426	0.000489782327463	1.393683803834539e-07	1.2745656166217607e-05	1.2648610275236995e-17	0.2389968544638818	8.221510977229739e-47	0.0002663484732411
PEOE_VSA5	6.843773989666361e-20	0.1188976877594871	1.4754440428647438e-07	0.0012560541544086	7.452209307049601e-07	0.0038870158005018	3.7767794038797936e-05	0.0328597101792139	3.64486191759692e-22	0.000728133954386	7.009532763081212e-11	5.439655806151433e-25	1.6863772373610266e-20	1.01684448810243e-07	3.3330696959323454e-21	4.8373320018052064e-24	4.325339770644055e-16	8.895226169492256e-13	6.917036107823176e-23	0.0007220924832935	0.0005429414991543	0.0475312095525903	0.0021905580548847	0.000946088643034	0.0076304950204955	0.2759093672560362	0.0044609158932762	0.1878942717435235	5.248828091913305e-12	0.7097063917311366	0.8755355346492285	0.5343535073164227	2.5318438853281364e-30	0.350388529146036	1.4224781927328165e-08	0.3836502323566759	0.2373009289573866	0.7150185745021321	1.3410515827531844e-08	0.0837356040435175	1.2942342930917451e-08	5.6443602229390405e-11	7.139257743883223e-06	0.0892693920495579	8.243795027990946e-10	0.8055135739027262	0.7301737979560186	8.201627805562951e-10	0.3554898790347491
GGI5	4.822022930186838e-13	0.0076455004092813	0.0848614297206592	0.0001716247374237	0.0004689643680936	5.752208608008313e-06	2.189270517031825e-17	0.2528541314399175	0.0	0.0991890836726863	1.6144998194637072e-05	3.90238458217163e-11	0.0005389198279035	6.432030476530118e-16	6.7683121920932795e-18	8.08345323555104e-05	8.052442272562644e-06	0.1258082297693402	9.632861096096463e-11	0.0525277321361822	0.3621678041607938	1.3477007137003448e-05	6.187175990810099e-07	0.1513383044034267	0.4765246327763099	1.9761942326983772e-20	0.0679122702505853	0.002433989769117	5.655098867773165e-05	5.441303728125551e-07	6.273270251044413e-10	0.5243365951072867	1.439744563617387e-174	0.8876920618144946	2.105740191086689e-07	6.1954748713688895e-09	0.8212347541484564	0.1388359614536538	4.8533141678883306e-14	0.0036865099320603	0.5360321880928143	3.0278626479987573e-14	0.004224281544934	1.3573439439360095e-70	6.786317483033944e-05	6.275891492456354e-18	0.0007959290792791	6.528359656889725e-84	8.337962750224762e-07
AATSC2s	7.980654280762156e-12	1.2959770204179427e-20	3.35882206355812e-53	3.4864075830599915e-11	5.47842986763541e-26	1.7519532401361703e-34	1.1139734318140233e-42	9.834100525323028e-31	0.0	5.823371716401628e-88	0.962528851360552	0.0095367203065117	0.1670369503062929	0.6702874803681232	0.8532505961002873	0.0774145228033025	0.0022631092993893	1.9865267689259204e-05	0.6171397545134647	0.0006395934649875	0.1105049667510877	0.6406328744649694	0.7685606459468876	0.02406507893164	0.0003565902920472	3.571602724887498e-09	0.5536811199078941	0.2495682296917241	0.0007324305975223	3.219023133933413e-06	0.0600213139038128	3.012517302369372e-12	8.301326029239491e-123	2.8363600509318615e-08	0.199158999633487	0.0405963112076169	0.8800033278118117	1.1444792248378276e-06	1.0886192495325004e-14	0.1382122431432047	0.3890081236012811	0.0459484671330803	2.778048593215509e-05	5.513441622383407e-15	0.9685218558857476	0.0017468376421969	0.0003092068811373	3.390920291253957e-12	0.2518068933215928
GATS4m	0.0033027847999903	0.998259834093148	2.2275283977132232e-60	0.009209888342073	0.0041151318484545	2.9921466072862646e-10	1.373345530294548e-73	1.52557459447007e-07	7.283719050599432e-38	0.5926259230738437	0.016612879838429	0.1343709014162829	0.4577457278481868	0.2946526544087612	0.5466657759142273	0.000488394090945	0.1286668361419683	0.7193307081126448	0.0027001154685336	4.103726272734963e-09	0.0554529775773647	0.0635998505512652	7.24905473567977e-05	1.2183554734337656e-16	2.4770148528867613e-05	0.0004764490760994	0.8251799138687002	0.0021201872234253	1.807772247721433e-05	0.1701945863692663	4.633851478599031e-07	0.5706282751904785	1.3216792575224475e-10	1.5386040063601949e-33	0.7705896902477269	0.0878781455231677	3.9433254274938135e-08	0.0132350095536901	0.466080398780031	0.007698654862854	0.0199850939940894	9.779669642555806e-13	0.0031890011924998	0.1654858919100695	0.0040527936819512	6.559517487304262e-06	0.2050528449347876	0.0734106475214695	2.4210805492337357e-09
n10FaRing	0.000123873737239	0.4423406724252315	0.0007820421428816	0.0034899980295715	0.0364303193335517	6.563804140483784e-10	0.6130281336237595	3.765168532062488e-06	0.0002760291610114	0.0013804053834514	0.0003341409964088	3.367455984723607e-06	1.1411571870141878e-06	0.0256054649852581	0.8043923083202873	0.0005076167379194	0.6681895776916144	0.0019972046397908	2.782280377853138e-06	0.63911389033484	0.1061280911137531	0.0505360584071733	6.640413972426503e-06	0.350854892968498	2.8482599973448557e-05	0.0805033580362924	0.5563219330897067	0.0951326037694856	0.0006711586714665	3.5474751426349697e-13	0.0093463595216674	5.22054441388e-08	2.3987190723963043e-08	0.7928952991984979	0.0002696974510932	8.93827995391387e-10	0.0035754544352585	4.1652264941027736e-08	0.0001304870020796	0.1305961188558483	0.0049065026057255	0.1156278475858234	0.0046297444206086	0.3858032231163636	0.0005645034277392	3.308354766900269e-07	0.4299800482542406	1.4286936347329958e-06	6.650362725703907e-13
TIC0	1.876467443683133e-07	0.0125004145943035	7.936590885485579e-30	1.4972339011056406e-19	4.97758437596227e-40	4.3388199643621304e-46	2.8874587531626267e-20	2.866471392442254e-13	1.2622879618517409e-25	0.8230150259198896	9.767298335109226e-09	0.0384636983209987	2.135838980691851e-22	3.683064820915968e-30	7.099424363518588e-32	0.0775851200747335	6.855425678043866e-19	3.8136104502348004e-13	3.4250666505624414e-07	1.0096032646315576e-10	8.60622200627656e-07	3.7519993539756345e-11	2.7528217980331933e-12	8.435981189949615e-11	1.4289669540251829e-05	0.7076207152356826	0.0244804135069329	3.0245116851623766e-36	4.706795631863338e-67	2.1383447211709573e-75	0.5348738746911006	9.343464153031704e-25	2.0512740425765838e-69	1.844558983985119e-16	0.3014124732929035	0.194874411289315	4.705869275474695e-35	0.9905596815879364	3.801353617132411e-10	2.9996683570031985e-17	0.7758171062981051	1.0777157320255478e-61	0.3800922625669762	8.211673639415503e-22	5.226983210892685e-33	1.3128036973954467e-68	0.2716835240251947	2.071431091115096e-25	2.030890074086098e-37
MATS7Z	9.672966809665725e-16	8.959059419437122e-09	4.6287358709936244e-10	0.8097948880588351	2.702746998578354e-23	1.9648871077849816e-61	1.8632558086858615e-112	3.609988698980608e-11	0.0	0.1377411647915289	0.001723201070298	6.062659001946947e-10	3.683863052087561e-10	0.0767144674342906	0.1920840743655744	0.8719261212545839	1.402634459754099e-25	0.9498300747337975	2.2707502537366023e-16	0.0010539798471356	0.0001333680475503	0.0533416509572503	5.318789340432951e-09	4.834739842618154e-07	1.0108655493434777e-18	1.160948025557387e-07	2.025656122343085e-09	0.0587951139853313	2.060157435214557e-11	4.636404989771026e-37	3.0142622135109886e-53	2.658714794641389e-16	1.9964400474434387e-104	1.6280316506691783e-08	1.788926617997622e-09	7.032322363142822e-23	9.496298954488796e-22	8.548007829137416e-08	3.367725682986198e-24	0.4212083937151677	1.4885906158426295e-05	0.0011960732707842	3.207129626235182e-28	0.0005745720237232	1.3492766786341677e-22	0.0456439424632868	1.0047807425217472e-46	0.0150178685839689	1.4082288012157311e-55
ATS3pe	0.0176771616819285	0.0073429562819824	1.400410543647526e-32	2.944639932350094e-13	4.419740743812431e-56	1.0182685686549403e-28	3.0980797593082165e-13	1.2809603325810183e-24	1.472453945362698e-265	0.2048221203325692	0.0004186880792021	0.3956904028836929	1.653701376954297e-10	9.144322112570831e-25	1.54937815827896e-14	0.7896062694867747	7.917084329498494e-19	1.5723601327205508e-20	0.0573464043338935	8.167243889998717e-12	0.0004530934264748	5.03396001500865e-16	1.122170217465835e-06	7.574768519118838e-09	4.360441901289474e-11	9.638066100277004e-12	0.0024350341269182	1.698004500149127e-28	2.8939241510638824e-88	2.066173331749164e-55	0.1643836836992017	2.5427866059561718e-40	2.8268970781429894e-263	1.5519804828168818e-13	5.9523385941991655e-05	0.4148029544012802	4.164388625330885e-23	0.0006017535918716	0.0842031067527589	1.6133948898111508e-13	0.0001474184637833	1.0525901290823208e-70	0.7826570327644905	3.7226777774078255e-05	7.551866740468858e-51	9.03911183905914e-43	0.0020473541191394	0.3287815008477494	1.0926723361597423e-26
ATS4se	0.0011987785270274	0.0187591469445649	2.0241813410412876e-35	1.8724551985982176e-12	1.847215507599551e-51	8.027156499995099e-27	1.180458010844605e-19	3.271046845598366e-22	2.461029345989193e-184	0.0005735661689671	5.376281215002124e-05	0.8850910446904294	4.3012396741599276e-12	1.4450698974198586e-26	1.6851943056107996e-16	0.9532552887585254	8.372005169310523e-20	2.6350652110055e-19	0.0384840858494315	1.9401320099617347e-11	0.0003844884685638	2.276181418941353e-15	1.0470447766175574e-06	3.206681540758662e-10	2.1404730005349482e-10	2.922656999985297e-08	0.0003044995061619	3.380669324990633e-28	1.1238910434347955e-84	1.6964784946905546e-54	0.8385357295657832	4.2559756737849997e-38	2.3445849508800376e-213	2.4862628121553477e-09	0.0001515038341066	0.4350253591114108	1.6074561016389218e-25	0.0015867888960616	0.6374574201505232	1.4078965195682897e-15	0.0003586684473435	2.1734290988865803e-73	0.8618694409588804	8.049523590409773e-08	1.2027166339996952e-53	1.1635187329038763e-46	0.0049126016211155	0.5250286027015354	3.255687372057156e-30
ATSC5p	5.2947019718162975e-06	0.9829212289172248	2.483624372741722e-90	1.5906416776743596e-05	0.0015084145218577	8.249842578149283e-47	3.88408727913274e-64	0.3503982319637079	2.6042648325337777e-62	0.0004511953752735	0.0001943616758356	0.3565851031267152	0.328110191755934	0.0221812059565452	0.0011276597705129	0.1279256802030914	0.0077717360639819	0.2268925274656094	0.0009073709171917	4.0744789739007073e-13	0.0014151557355666	0.0384451900789177	1.173861056482398e-19	1.0106517374677391e-14	0.4451887678917322	5.398591574335483e-06	0.1456691095657101	0.0068096768111491	2.0731071376252153e-08	6.385440705323662e-06	0.1206368278050366	2.758339465243976e-06	2.356887861810149e-13	4.4367584112634085e-30	0.1412906016824063	1.846843711615364e-07	0.0007336091366648	0.0456795032633829	0.9914792347541684	0.0067818750603015	6.525047355936536e-15	5.398804510964713e-10	0.3637507683799464	0.0198090318738565	0.2285681186830167	0.0013389838892941	2.4345664730006158e-11	3.947369927096525e-17	2.4056556194734558e-29
ATS8dv	2.0069581673392985e-06	0.9144361004483418	1.1752698106167248e-05	0.8526657807321966	7.978979339852942e-14	9.887540397468614e-12	2.4723406790901225e-06	0.0001698797704729	4.4812792034066194e-11	0.2708278899767661	8.132474375660151e-05	6.1190293798871476e-09	0.0002313392915238	1.1795658963531172e-15	3.080592128858924e-14	0.0038402097254862	0.4017769116326258	0.000644725336044	8.42810412832701e-07	0.1416750564377686	0.8325729922640819	2.032214718124125e-06	2.6137489617010984e-05	0.0245533779013802	0.0020212369788231	0.0579001628304769	0.7265643673105054	0.0947664790174258	2.430175322253017e-07	9.40802192872454e-06	6.2735618620370346e-12	1.0334794134366e-06	1.430429068864267e-17	0.0279646608306761	1.485241594867222e-06	1.8220617260720312e-05	0.0603766849074364	0.004541969036045	0.1312174735024389	0.5461953327315161	0.478709983670663	1.0122808889269484e-19	4.546514689053986e-13	2.0939756211700125e-21	3.3404762872560764e-10	1.466455659026179e-17	1.0015980938989411e-11	4.1266863338070884e-19	2.02772428388858e-08
AATSC3are	2.3532855581570364e-06	5.101702862103868e-13	1.2530966895295821e-93	6.360019428938754e-24	0.0015620169358186	1.1495663346788159e-21	1.2575770268210639e-10	1.194478589934807e-24	3.806290168571577e-07	1.1937110897990459e-21	0.6588917028230231	0.3913142667523228	0.0145594076963626	0.0147817319342743	0.4920601718602716	0.0235624337511457	0.0002109312400093	1.1826619746303091e-08	0.1045861624390376	0.6585356216355441	0.0162853431139575	0.0003073739083733	0.7900080805709495	0.0002480475511965	0.0001334117584906	1.6047719684101702e-17	0.0042403322001926	0.0064580101006629	7.737256593018414e-09	0.8803526069498463	1.4137001029545582e-14	1.7455815123927677e-05	1.3775585602478812e-111	2.8258194393318157e-11	1.1066629567871903e-09	0.016442710934017	7.927617981699958e-11	0.0948738947364672	1.515381938583325e-29	6.692490493322153e-09	1.025868392351131e-05	0.5230991124199733	1.5500631462749474e-12	1.831577312734703e-06	0.0856417428007939	1.6573137736965504e-06	9.619718973419988e-05	9.795629302499835e-29	0.0001062877550953
MINaaCH	0.7687777346818011	0.7005115802085237	1.2238303480403601e-08	0.0532174766636244	0.1346581758424971	0.3386081519556054	4.9889789251507247e-20	2.1568140600797693e-08	0.0	0.0772971294015645	0.9910385115873036	0.2183278327820966	0.1539259988483911	0.3011464353421291	0.4593516669656107	0.0005556509814813	3.8834479131677714e-05	1.7055375290322753e-15	0.7961380140008051	0.0938396173512695	0.0909629058257863	0.204350535164361	0.3629379635643192	5.767683132832664e-06	2.199255692508492e-06	1.988469496762466e-27	0.7172896603256389	0.0001442118463643	0.0001247957065377	0.0006215564038731	7.437161747783227e-31	1.867868490548936e-12	3.32903178376865e-217	0.0098877110050523	0.540352936185456	0.3213458328163473	0.0274949047848184	0.0014885887418437	1.3622674780330045e-15	0.0120423592568249	0.6682976628583712	0.0003691307383556	6.692308029461472e-05	8.769161703477396e-29	0.0267682403688258	2.4952590356878408e-05	1.3375706839010123e-05	2.44336564540372e-34	0.0803758128282048
ATSC6v	0.1190655821740598	4.323550704118159e-27	1.6302992448078153e-21	3.986584886077314e-07	0.0007194829869824	3.2434126624054394e-08	0.009616873411909	0.0044290706900728	6.189656432210347e-05	8.753887388408704e-08	1.635985304109682e-14	0.3098052843912343	1.2517713569721878e-05	0.0018616084708411	3.2949050324471904e-05	0.5575187504446566	0.0018296368251946	0.0189545831019002	0.0016529528284557	4.923597291786772e-43	0.0001680526434843	4.04808407389668e-10	3.177407753547905e-07	2.6644872557885813e-28	1.6838727832985535e-05	1.1116279217813426e-21	2.4897879092518508e-15	4.479066560173897e-16	4.342833489801065e-13	5.4746101205542986e-21	9.165890128558404e-05	5.877273221569713e-08	8.477358053593633e-31	4.97097185539064e-29	0.0519519966620596	0.4426766035973281	6.588016483748168e-09	0.3306884310900567	6.67079976695051e-05	0.0068932758411951	0.1602401751155415	1.3168763671401173e-05	0.5380431430048953	0.0439081967135364	0.6119722404789238	4.2372199081585256e-10	0.6789573431316297	4.940709986758489e-05	0.0199267598452586
SIC2	0.0006426943013251	8.760553992944869e-21	0.7629320209302015	0.0001091343178651	2.329515674626961e-23	1.2945411398736248e-05	0.0144741345253372	1.3237855076981019e-21	4.4190676463902715e-251	1.6566055889032091e-26	0.0055692811326839	0.0011319490289956	0.7320116739071441	0.0254317846367291	0.4293550416561501	0.0163724895318356	3.068267957418601e-05	0.0008217535522047	5.2519484925504705e-11	8.323928665313959e-19	0.0002595021563608	0.380008723823062	2.4982644612849576e-06	1.0990249382761445e-13	0.050474012797499	0.964885489194654	2.4789953515654738e-39	0.0002911033875001	2.3844332296462806e-20	7.848591866538184e-05	0.0563881884765184	2.712826296334569e-20	2.5098108714175875e-114	1.792792625053109e-19	0.0017931370646818	0.6172943728574616	0.0122786828781254	4.3041368408336427e-07	1.1181694490990694e-06	6.475290736163505e-15	1.964428678343918e-05	8.094459076174353e-14	0.0049036929892814	0.2002404043316444	7.791152154491357e-46	0.0141254669962243	1.942129908534368e-09	3.361353495573805e-13	1.8680379664463592e-20
AATS3Z	0.0001787525739868	0.0001804615417031	5.065796657938076e-12	4.7206202291098295e-11	4.3276786701307334e-19	0.0024991512689587	0.004169057655379	6.159317306310846e-14	0.0	0.5009715600603484	1.2792401860845546e-07	3.737026124285248e-08	0.2890880682204148	0.1588811500608847	0.0788312608165829	5.186785828811346e-06	0.0123606116429563	3.697061211150577e-18	0.0006487895387429	0.2658285259771784	9.576381549011287e-14	3.0370827308601353e-18	9.988208203396388e-07	0.0344740539215235	8.802922369694002e-17	1.0361219966284768e-94	0.0001535764992594	3.759102399580364e-18	7.73418529595451e-30	3.8129721185173605e-09	0.047162586659686	2.502865557241009e-20	0.0	4.9355987549574115e-08	0.7552623817802648	0.000436446095025	2.605989488889679e-13	0.0830638963235213	1.8254279472784747e-21	2.751595195319449e-09	8.473012275906093e-06	6.056264147245336e-21	0.1055320000045689	3.307130684203342e-31	5.3905531079963346e-15	2.5083993148804888e-05	8.277103738104683e-07	4.833039462170459e-75	0.0164272721025504
ATSC0v	0.0020078120178523	0.0112468701175887	2.457638833366021e-16	6.205879357859473e-21	1.970802224692279e-55	7.674816143707346e-49	3.54699954572552e-06	1.2255514264112305e-27	1.339725507352816e-249	2.951506158476853e-06	5.6750534093931154e-05	0.4040491795682221	1.57931276926521e-16	2.0841065777099367e-27	4.947857397677928e-24	0.1822528590264142	7.806523168551931e-23	1.2790915392344273e-22	0.1218033631087216	7.788591661234853e-08	2.653086692340634e-07	3.2490027798477244e-16	4.662138190842154e-13	9.29673541671501e-06	5.826550181748935e-13	2.6472288884803244e-11	1.804891099318785e-05	2.7607654284414354e-32	1.8731182610248843e-74	1.0499978016732312e-67	0.1951509264209103	4.256040163185576e-38	1.3408344441256064e-204	0.0512647735847141	0.0223641074750768	0.1994306882726414	1.373823455031831e-26	0.0087813817748458	0.5375846589450497	1.3530436142446562e-26	0.2270834636481634	1.3354967172286646e-59	0.3762197854463219	1.179322932412403e-05	1.5454949161633138e-61	3.144674368706565e-53	0.0737069395859264	0.0038098356652545	4.9146279581622215e-55
VAdjMat	1.5929967028655394e-07	0.1189228196960849	5.255623519011016e-17	1.5594241600590812e-10	3.447567197159286e-42	5.355300497620974e-41	0.529257094132205	1.5505239622632548e-13	9.935854785902306e-65	0.580285540298043	1.973311125598907e-07	0.0038607463496327	4.3117031237115294e-16	2.928832651172726e-31	7.338044089560178e-30	1.8519540790459367e-06	3.350250728087067e-19	8.624190051444591e-18	1.011734371937034e-06	6.716424274519449e-06	0.0002875602376457	3.2812602169426345e-14	5.731502765746589e-13	0.0868644601449914	6.387003259589816e-07	0.0020990089498654	0.0914765159712891	1.9617912222526465e-19	2.516929129636452e-60	1.6114512152105265e-59	1.1801577633420176e-06	1.575665319875002e-21	5.0502818015298974e-83	4.075075666443575e-08	0.000725968823093	0.003318458711798	6.634873059732562e-10	0.0798850384840462	0.0492147465592104	4.034608455661607e-10	0.5607924767946355	6.810181278377687e-35	0.3146329052263347	5.08039883280072e-15	7.843899617714267e-37	2.3312497568479214e-33	0.5561796074937267	1.8306325564224537e-13	2.3515699615667708e-35
VE1_DzZ	0.0010415156046308	0.0368206750950669	3.571462390105617e-36	4.412436582466319e-11	3.294177648615411e-19	4.886253506612633e-10	3.027616929957504e-06	7.33907031915105e-10	4.924996469894402e-100	1.3668161974744376e-21	0.1515591647385301	0.8868320524024049	0.1497746989420809	0.0672753554862537	0.7905818111125453	0.1327592605428992	0.0568282496972674	0.3332551374474921	0.8133460200552766	0.0122355170228316	0.0006769171334392	3.151802738753117e-05	0.0240359415508793	0.8232723041567935	0.0002402910241044	0.0002101591032011	0.0515085214430502	0.0385099870552013	0.002087994540468	0.7977023488269264	4.555079546662064e-05	0.0117822954507589	0.0049577217118491	0.3100781399502998	0.7470700415342564	0.113589428286474	5.235180091041717e-05	0.5036070940593071	0.2871316150432218	0.012246352630159	0.0265131275171037	6.49412933600648e-08	0.6524677451556349	0.0625178099231565	0.0003533026506352	0.0043495570609595	0.036163854762138	0.2529625857357066	0.3892217740757462
MID_h	0.1250965625871316	0.0219921119473172	7.5264445497631e-15	3.3738962278023668e-06	0.1328256242912232	0.0020603525953768	2.669322756578225e-18	0.0001597161020464	0.3378368163360544	1.3889739477131234e-19	0.9123769445256942	0.566414865675526	0.1015172355344339	0.5862230509954414	0.8334080939436252	7.474461854837653e-06	0.1299597784800755	0.0863372066283487	0.1943972901103272	0.5522530392088433	0.0675935365058772	0.4116575163927798	0.9082710168499244	1.233894305389909e-09	0.1023755675552036	0.0115852183845863	0.1196647238344783	0.0676904267620409	0.057408045311976	0.5731932670541301	6.507689382864413e-36	0.1278219681271036	4.272602370049099e-15	0.048672432658794	0.0054621779103413	0.0562327653310599	6.459708057326154e-16	0.979486941809966	1.2660145125904584e-06	0.3881134747601238	0.2870020748731698	2.3921737599143304e-09	0.0154141378922229	0.0732327999943159	0.0027985204243965	6.727050837464428e-14	0.0956141709044528	0.0008012450531679	0.0826306826434668
piPC6	2.5524261008721453e-24	5.328753455735323e-07	0.7293232801000402	0.0110195397693959	0.499987108107359	3.63683817672134e-06	0.0003183779456866	0.0429973297488664	0.0	0.1150326034809006	1.0359796229622887e-07	6.617092313978239e-23	5.306607889975326e-11	2.7684017285015384e-17	4.810708189930011e-11	3.3217534692170094e-17	2.0558114129432e-09	0.8716493970121008	9.849662803792941e-21	2.8299101719690166e-06	0.1063134443985404	0.0004832384145356	0.28006603723322	0.0032936071928217	0.1500756189001786	1.182565187369983e-19	5.015817049112759e-05	0.0198080995915001	0.6260361598579341	2.887603982763815e-05	0.0040775176700248	0.0603897625754703	9.30903931652643e-265	0.2901246712487483	0.106897737344928	0.4567521614974853	0.436640747411849	0.985049519315082	5.9258000856733165e-27	0.0741901877494468	0.0056247562382942	0.1860351025373212	0.1709681406828677	3.5857872279927654e-59	0.8856165338613328	0.040040254188098	0.5097659590307362	4.12535522478376e-39	0.0006673160340315
ATS6v	3.4696817279739785e-07	0.4090678952718545	8.951670595954413e-26	0.0199235081775933	1.0476369540805091e-34	6.089987529531288e-31	0.0003952672622238	3.6749027723715337e-10	0.2503428903335752	0.000768783712398	3.365838206048605e-06	0.029025046996495	3.696339288483812e-08	2.9548758409867926e-27	7.4559131756097375e-25	0.000292741217297	6.827025903656319e-16	1.3271423981164702e-06	0.0001017509615278	5.156874181155548e-06	0.2545241440548369	2.764987821440277e-13	3.3391218282278395e-11	0.0177013112913973	5.860249197454812e-06	0.25914616004721	0.0315849207422211	6.05878418897528e-09	6.669336045242782e-58	4.4914755529297156e-54	0.0002018094736383	1.7249832557869949e-19	4.179281795029704e-19	3.102882639004116e-06	6.221801850435829e-09	2.891365382264937e-07	0.00022609656826	0.0005557147745457	0.0093437387995095	0.0004576471535741	0.3651561291313635	5.243108466488679e-37	0.2118435799338928	1.2632550592014386e-35	1.1832806563351425e-37	2.3431405507443133e-33	0.5516739481341304	7.279677755729775e-32	6.0310116093013205e-34
Xc-5dv	0.0026059881939424	0.8874342037329394	2.275064311554691e-16	0.135890372603515	0.4396946323117027	0.6855245361886501	0.0299508606311768	0.0013349006360483	0.0	1.4035248691899107e-05	0.0110893138315811	2.8941584650868984e-07	0.0008881759431218	0.0275711474159122	0.0149892430110175	0.0346073019802056	9.619778195315258e-06	7.397978678737446e-17	0.115676877429566	0.004964048520042	0.3176724143184116	0.5412851171090436	0.7128185057447325	0.2626107412194186	0.0127183407255349	6.036808612481177e-55	0.0562362092415263	0.1744351848765752	2.379168354963892e-05	5.8572709137099554e-05	8.432210304360401e-13	0.3954593735654879	0.0	4.816159378290461e-21	0.0938613222096407	0.1445027917943043	0.0203694137199898	0.1146429572313773	2.2247013199520306e-58	0.0019607113952746	0.7761565167054578	0.6347339710862518	0.0015681491601384	2.2515895974364533e-71	0.165456776221364	0.3991894343077592	0.0027748864860098	6.825655899200391e-81	0.0712554183319658
VR2_Dzp	0.0528201568861862	0.9758824177556656	1.4059267677408248e-13	0.408481978800415	7.643683024237952e-11	7.784059537054727e-05	0.0081982783044787	1.4213857066231186e-06	1.2550524799588118e-07	2.041655923703587e-09	0.1101758580801921	0.9373472726176912	0.2994724018431942	0.0863726550154915	0.7671563267217205	0.3539291478994818	0.0511337280756407	0.3830419342447932	0.9764295055711598	0.0072951865181231	0.5290712231078603	2.288579950441789e-05	0.01193805049602	0.2170363815982213	9.892667810113222e-05	0.1425672550947309	0.0131298106790631	0.0850567454215858	0.0029620715558218	0.6751924142385628	0.0126982020511355	0.008072360556852	0.0011482101819023	0.7727247072309709	0.0006688559527011	0.0841867427133841	0.6979960644126433	0.0010877013309811	0.5888882114189145	0.1207866618330135	0.0441005875915186	1.5318704739527465e-05	0.5318047381387123	3.02296637074272e-06	0.0023088553928499	0.0468968304385257	0.0339720578921165	0.0381430061483566	0.5622679953768761
ATS1v	9.598411208830462e-06	0.0489195476446639	4.716973236350979e-22	5.747983585608249e-14	5.086889546657828e-47	4.07044269494104e-45	0.0740502482973336	9.9328175935083e-20	1.7793332908491344e-101	0.0057074454267177	1.750145482067214e-06	0.0796249823918813	3.226198557452414e-16	8.78862072030632e-30	4.629775394767544e-28	0.0003275058571361	1.2675433020011384e-21	4.885668445832872e-18	0.0006175862332175	8.674398785062486e-08	3.163438155215945e-05	7.424383366335032e-15	2.6291799203414974e-13	0.0089213660475912	1.060044028498407e-09	0.0001107134117711	0.0029170649138577	6.851832933385177e-26	7.147354410988551e-70	2.14344586494207e-68	2.806248164224096e-06	7.502223365769369e-31	8.09745816568786e-122	5.060860791065996e-06	0.0028666650012329	0.0144176087435739	1.304074146503304e-14	0.0169601130996958	0.0524887475226565	3.244174601247805e-16	0.4961167504501939	2.4775266519469307e-42	0.9759593303625288	7.881913947178716e-13	2.0671871044641534e-47	3.4349979462512248e-40	0.593801224306424	6.490447311540265e-11	2.3420093042295543e-45
SpAD_Dzpe	0.0054774815100358	0.105849066975193	1.3834581429746088e-32	2.2167172049661155e-19	1.5753318639591521e-19	2.902535563260354e-07	2.790594621260615e-06	3.9847100221482175e-09	2.476428019029414e-156	1.7695658641409746e-16	0.1920289112712025	0.6501539414185393	0.0008771495135705	0.0211022988802402	0.8778346720437681	0.3075614825346843	0.037635265941532	0.0110124889104361	0.8781295383552089	0.0066182049663642	3.761797521220598e-08	4.580305446936254e-06	0.0520123341475966	0.5085842253764081	0.0001839350839282	1.6900248152488968e-08	0.063829016786589	3.81943119273631e-06	0.0005818413803586	0.638941039506904	0.0002830748228925	0.0147648501874393	1.1927037587656938e-12	0.1051748501295589	0.1195431339864239	2.566552468254516e-05	3.79831537934089e-10	0.282952971199686	0.0391784429496927	1.2254708344844164e-07	0.0022937765966709	4.5753244658592235e-08	0.8630961044347208	0.8622433455335361	1.899670911880521e-05	0.0588054693048317	0.0152092032684348	4.84464335345883e-05	0.5992049516280582
VR1_Dzv	0.1172433304843901	0.8013707709538997	3.0985533981002984e-11	2.0603814966731807e-05	1.3144366664598008e-10	0.0019185293248433	0.0073690711380179	7.878366934315502e-06	5.960393307261053e-28	5.380113931934436e-09	0.1535273322363313	0.8109265737611899	0.1700248938146853	0.0463331137754332	0.8474689737619076	0.573702338806135	0.0484694055472375	0.5320024456648924	0.780570920342368	0.0086727790073379	0.000935483351002	1.3307393622353204e-05	0.0310962684749804	0.1461939061722724	0.0001807832072336	0.0012496890818171	0.0087300562798995	0.0659165354053479	0.001300166559875	0.9674056441776137	0.0482139632044504	0.0119491850417285	0.1924480073564884	0.9091543000686332	0.544647808787734	0.1140218857877724	0.0057684263215924	0.4143202110539554	0.1623334714812573	0.080429222404021	0.0107394641863277	2.3084221522384117e-05	0.7137768075622803	0.006289098097482	0.0022930207085223	0.219469701163972	0.0240653345568077	0.4852907468333333	0.913650765774838
GGI4	2.914408318463565e-08	0.0150177833288629	3.689855613915357e-09	0.0020392064880922	0.0002321226917675	6.606259545905995e-05	2.881575094225161e-57	0.3104051555424546	0.0	0.0144099350575246	2.384666968833599e-09	0.0001184218041465	0.0113964377449816	1.829509422680208e-11	6.4534283501455185e-12	0.8066555060056113	0.0008724925460067	0.0238571274217425	1.0326722083069487e-09	8.67102990698058e-06	7.457212452147811e-05	0.632815754571783	0.5652639433092839	2.041736399698915e-21	0.0213397261965322	1.0160371057331303e-38	0.2010615537584743	0.3359731589380065	2.2456327779789502e-09	2.1418771165025422e-10	3.660888638759175e-23	0.5163992391916323	1.2323416054915799e-98	5.404718959955243e-10	1.880540979723237e-06	8.11102183074434e-07	4.227670991855751e-05	0.2478893235354636	2.908967300703519e-12	0.0001126056326564	0.9211219008110856	8.601295887852703e-32	0.0043843924397121	2.213335694504896e-60	0.0293677795781892	1.3831178855215206e-34	0.0030941723601676	1.0760610129503073e-66	0.0169652647301899
ATSC0p	2.748739175516756e-05	0.000287309163817	1.4989757279315272e-20	7.098181711010879e-17	7.864791509990106e-28	2.3999379771647007e-48	9.402528759156007e-08	7.343099442424997e-15	3.553998350128045e-23	4.3057872995801076e-08	2.4717250545571217e-08	0.1048684351067314	2.047432844972878e-17	1.0845829630376562e-20	2.4818015850384243e-28	0.0322292547692902	2.4620184069516145e-17	0.0282685381893547	0.0179586606212954	9.649307262782772e-12	0.0002930609846998	2.2736311859088464e-05	2.6931630794298086e-10	8.887444061175487e-09	5.500377185485623e-05	3.397215902469377e-10	1.7050639598536158e-08	4.090310011072357e-29	4.2688521435893004e-46	7.1196443739097106e-71	0.162033943463558	2.7211103350835085e-24	0.0629230531244334	0.0392181766958421	0.8792169143933178	0.0372379457822067	1.2774736262177172e-23	0.40632927245888	3.1583957467230507e-27	1.4645510836458448e-23	0.0251000108847515	1.051741792708236e-35	0.4393927189029915	1.6704620592945714e-44	1.8816005902866607e-36	2.180913070961954e-55	0.3833327402487724	2.4507293596432215e-70	2.5658458853676635e-57
nBase	3.228165696886273e-14	7.805257571203215e-18	0.9756266096568272	0.2535091618669833	3.902371084305045e-14	0.2219091459866183	1.50153055195024e-49	5.95133454348557e-103	0.0109054096965128	0.4388942716066641	0.2809184994511942	1.1219964208951133e-13	1.3287867358812168e-11	7.759870316520888e-26	3.8120634815860565e-13	0.0360117592594854	2.365895556196708e-21	8.368297386709396e-16	3.9632416075975955e-14	1.4806657659074367e-16	9.012747628242862e-12	2.8627714763587603e-31	2.345907059137841e-14	0.2685728197135348	1.8698719994839105e-33	3.752403887910653e-20	5.3231924409548536e-17	0.2761079980262499	1.1924670261496281e-12	0.2584869357878979	3.4185066846232302e-37	3.932362964038825e-98	0.0887362122586821	0.536270361912339	0.0001391595424807	0.8514715532766057	6.835684006480712e-14	8.973866554760416e-70	0.6342513860024261	0.4375921422066564	2.384949185135228e-06	6.700983846213368e-48	3.3222690636066534e-112	3.988738017563401e-11	6.804371166679077e-11	3.017577977837713e-20	4.532851631257732e-83	0.7417327510210576	0.4725236369397636
VR2_DzZ	0.0397332391183707	0.706257844880605	4.796140301831266e-16	0.5085845978712642	1.111534916407166e-10	2.568517187736812e-05	0.0197912287510245	7.982040700985011e-07	2.0301838441509237e-11	1.5272751590111925e-12	0.14609368831555	0.8781521991575985	0.2166457561992651	0.1137788353068827	0.7483318220580424	0.2502184314323302	0.0521063500154167	0.4781363662723914	0.8531030428705088	0.0107284361451263	0.8223426986339123	0.0001047427659322	0.0186866230578378	0.4719624823917304	0.0001871385661018	0.1472237051048399	0.0111045210251501	0.0334322450860157	0.0090231322587041	0.7333447269887183	0.0012549930748416	0.0104726797161723	0.0031344661313089	0.9274883408346352	0.0004667219922903	0.0435818225702143	0.686020805431158	0.000538049028931	0.2851266992701124	0.0334440866063901	0.073507104685096	8.946109860679258e-06	0.4514031433585491	3.330000464619928e-05	0.0132527077157856	0.0170961633852595	0.0370918528989639	0.0655044011947393	0.7838829317375049
SpAD_Dzse	0.0045057371556372	0.0865619093946233	8.232616116569961e-34	1.331061313714168e-19	7.073723012345508e-20	1.577718231283402e-07	3.715652795568133e-06	2.7865374251722572e-09	7.630287571744125e-163	3.266654041373243e-17	0.194138500262327	0.6495965181499237	0.00092833663305	0.0216116818411434	0.8760990844733596	0.2710762281998954	0.0380721504056941	0.0095823086735364	0.878638531615157	0.0067984070360549	4.3616090384473423e-08	5.023315440344011e-06	0.0526834830264021	0.5852255234524093	0.0001927625148224	1.2216728081182968e-08	0.0651095942690181	4.322667073438718e-06	0.0006207062858829	0.6409430996430772	0.000127392635128	0.0150709945439679	3.641356111974565e-13	0.1051058289680898	0.1218762563828191	2.847893513098481e-05	2.3092708291168177e-10	0.2878864670972046	0.0483166836061591	1.4050628297860828e-07	0.0024178077438762	2.4724707124206917e-08	0.8603367553628086	0.9384614313257342	2.0482817848375586e-05	0.0432647194052058	0.0155546191370631	3.450467904060583e-05	0.5971913120769703
GATS4c	0.0006779759065402	9.898432635126924e-05	3.37682547765045e-45	1.3817692367355824e-09	0.0178564909160679	0.2870804524255476	2.4112567819140166e-10	2.804429626824288e-09	4.3844734280557126e-36	1.5013708830408918e-10	0.6465320969167925	0.6607864572156517	1.1442322453585478e-10	2.9711028548955545e-05	0.0004431533024776	0.2979545625738415	0.0954310248180123	4.252621710783966e-09	0.1886602745024254	0.1832881276108824	7.751599983421926e-13	4.621808794750802e-06	0.0001596569747953	0.5047268123277127	0.0166134591857055	3.964038669657979e-13	0.3035229166025051	2.0223007819674214e-26	1.665296513143699e-16	4.069632226781525e-13	0.000266783366967	0.0604629189687033	2.717136319644747e-103	2.4702806539865637e-06	0.000760879119263	1.852127556203848e-05	7.389131337829911e-17	1.7993991819787206e-17	0.0055831269244869	2.283552900185294e-16	0.3191587383352181	4.8295295929927266e-08	2.0079125729437655e-10	0.0760320491248791	1.5680781906414558e-07	1.0005277189721947e-05	1.162799037119097e-08	0.0011993752671587	3.1315281963529735e-05
MATS6m	0.0389611177204724	3.884699714088004e-17	1.1773948935294873e-13	0.0962337792479117	0.0002651916301254	8.215799262297888e-05	2.0249141133201414e-07	0.3038910538391776	9.965412029654802e-07	6.803222594355977e-13	2.3076939731145515e-11	0.9677437755873708	0.0074954758490774	0.909698439983196	0.8592808073638687	0.8689192330950286	0.0265323730706915	0.2810567182402201	2.7049158459750853e-05	7.264125616931279e-27	3.706105425366306e-06	3.5345376319369747e-19	3.7979660511011486e-20	7.998761925183991e-24	1.5651355062182943e-05	4.976465652986345e-22	7.416755579401806e-07	3.6645724362127415e-05	0.7875158793913297	0.6917472252470855	0.7549715307833631	0.0021837446317906	0.0003996272736253	3.928517861716069e-29	0.0003087711001542	0.0001804723905485	0.0001477689795786	0.8064617528613671	0.0036878487007963	0.2208256074753517	0.9302935680111593	0.6559679629619184	0.0044758645653007	0.0470918259333926	1.1611565683193469e-11	0.5692456087270933	0.0032501054708324	0.0281748683936353	8.532183390106071e-13
TopoPSA	4.2239738148877825e-10	0.0011591698894416	4.339792234845891e-06	0.0285031952093912	0.0049495092561045	0.1177764756570975	1.934466822478359e-108	1.95061794468412e-06	4.79834417285529e-230	1.8318631637908533e-15	0.0015572727044938	1.0611490374863068e-06	2.3225671846696262e-10	6.4093792759282944e-12	3.8895481928408557e-10	0.0860217724074908	0.2190734669247795	0.8108289327245304	2.489697551535156e-17	0.1427082591560464	0.0001084225876614	1.2855461562213491e-05	0.00034813940177	1.0089851083749488e-12	0.0661332504620628	2.2754005398126368e-08	3.023028744265714e-10	0.0002394822233596	4.150131415390443e-06	0.0004620456374449	4.8901929077417764e-58	0.000764550440739	1.4521610792077535e-70	7.929576214356058e-23	0.997856860543111	0.4053401232816888	2.46219589094179e-31	2.945884000073753e-07	9.497102349091415e-26	0.3047684614759277	0.3322454391065346	4.3225932596419375e-46	2.338055601210546e-08	1.0818840561692034e-40	0.2052186168965967	7.672799646535808e-42	7.847373969614309e-07	2.203825873184049e-36	0.0105196147331143
AATSC5se	7.699697471203186e-07	5.10888939278986e-12	5.065392245457269e-17	0.3499706085414744	0.0006773219608234	4.451150603112992e-22	5.249291566202032e-39	6.908567047692609e-05	3.2398740866201474e-05	2.4926382944746557e-09	0.9442895455814916	0.0094244300531539	6.063312334701429e-06	0.0121638465668411	0.588147361474238	0.8574452234051747	1.9105074093419267e-10	9.491058869680409e-09	0.0032682216726803	0.0003082499962843	4.08730458039359e-08	0.0013465412234087	0.559832425517362	0.7306129604275432	1.192145069450681e-13	1.8311839056416496e-15	5.557112344661206e-05	0.0001734809611376	0.7068090994954723	1.0085925399673463e-07	5.5485170528695165e-09	5.257778810584196e-10	3.520198962448071e-26	0.3089032436548586	0.0041084710712257	3.4254002344993014e-11	5.924839923786088e-11	0.0112091118253536	0.8861313114142624	0.0013720371909867	1.657058875280534e-05	7.435924657768527e-05	1.652403214967932e-07	2.587276382014472e-06	0.8195831424313273	0.2216647543616924	2.2040187875874666e-17	1.1166247587249997e-27	8.347264871865606e-09
n6aHRing	5.642672859110176e-11	0.0002247916607936	0.0185227589090845	0.8423768042422928	0.0014202433976432	2.79307936392815e-09	0.8239939800439753	0.0001179326623338	0.0015455370659081	2.869842964327088e-07	4.800111893764484e-14	2.0255790987181413e-12	3.1879237854130695e-07	6.087234850479552e-05	0.0060970120810032	2.764201110267265e-10	0.0370467778889027	9.154603257397473e-13	2.799383076389533e-15	0.0071052120963133	0.0066984845026138	7.283710700745599e-07	2.2673398914298032e-11	0.0010752617606747	8.816397606891975e-08	0.005330718270727	0.1741850734543959	0.3205816103296713	6.153780263541786e-05	3.8839300250584435e-11	0.1847971554045041	1.033135988413e-05	0.9782214893050836	0.0100702638225112	0.0667920985315209	0.0005656702792777	0.7793839874497309	0.0037253341970543	0.3122274453420637	0.0290042821050097	0.065968216010931	0.0034060360526592	0.1144310260297864	3.010278837250178e-05	7.422078394015086e-08	1.1382937444024128e-07	0.8101934853285124	4.647723118431544e-12	1.9961726119526147e-15
NdsCH	0.0540388990897909	3.427082820133945e-07	9.652341500464524e-07	0.177921460689966	0.0073397434858374	4.1305939153259946e-05	1.4869268284581168e-10	0.096724563532613	0.7370874949695164	0.2668289605394974	4.207329655210434e-06	0.5636983903343344	0.4783572946769866	0.7867851785650033	0.7040148228136844	0.700144706385164	0.8067919492367298	0.0475410491192073	0.0277929315583631	3.018881727832537e-11	5.725412604952097e-06	1.0208606556050811e-08	2.937701967248899e-11	3.360496425231336e-14	8.523325610957902e-06	7.490952403202599e-07	1.5304360488654784e-05	0.7109509551400903	0.6636267379836145	0.0957058975708805	0.0186695493599817	0.7953970428561479	1.92351113674492e-06	1.1177204576956988e-05	0.5509195399298259	0.1633587248523422	0.1223340911155634	0.6508353789958032	0.1557350345136657	0.0885943236911921	0.360537010401706	0.2939821497044389	0.9831346637937391	0.0060351748783414	0.002887188323357	0.964989227097164	0.4858652768105002	3.478116038289052e-05	2.003859290346366e-05
Vabc	0.3439468347684903	0.7901537007507103	0.0001932287299707	0.0089813468715362	2.0230671364559088e-12	0.0150901163686856	9.78972328400241e-17	0.3318677485315612	2.6352118435832176e-14	0.1301720192480124	0.5393389157384416	0.9453413385626218	0.3932817890619371	0.0044336457054463	0.6918070063842972	0.0481982053409086	0.9899773539057084	0.5650544934507297	0.6533966566229857	0.2789760486917073	0.0821863424017632	1.407706565808633e-05	0.1870758383832588	0.0003868837649609	0.5372052798702123	0.0708310157544759	0.7116690356859425	0.2125100750853366	4.905561389384925e-07	0.5339382844484993	2.131368641809652e-06	0.929045868798964	0.0842488644954072	0.1637283936059745	0.0213744276051095	0.5157497475541148	0.2282270519515409	0.3726875094703655	0.529690570505536	0.060593223248028	0.0005141232931434	0.076441595781944	0.0031368778120698	9.702018893801808e-06	1.3130719872024247e-08	0.013938387854285	0.6706069431949648	0.8294671092948093	0.1491380860645765
AATSC1p	0.1916794734128167	4.076880611974697e-12	2.30293692319446e-19	6.507428908994086e-05	3.873747435865214e-10	0.0241789541887821	2.341943163554783e-05	2.4722326708866663e-16	1.1107826460414462e-36	0.0011550269240763	2.1542550213222378e-07	0.0002383596956687	0.0004595015868082	1.1254485346433054e-05	0.0226072920364838	0.8242387219255736	2.7384269100345638e-11	0.2221894756187784	0.0239837058031667	0.0006283611873757	0.0598683623369268	0.1676181624023668	3.964322585396485e-05	1.364520902424997e-16	0.0189294971727129	7.615784322965167e-25	2.338571405825769e-07	0.4341835632778713	0.0398933604945933	0.060131109585162	3.955960089392413e-21	3.8896168410851035e-08	2.9281056431468742e-64	0.0002198779323128	0.4755071096754109	0.0600773025709563	3.341514634944299e-08	9.069854830324846e-05	5.848616765853276e-13	0.012281611458455	0.0024732453049606	8.200345889151993e-15	0.000265109112334	7.618758011805409e-25	3.434798901427533e-05	1.7440744410008274e-05	3.0435082392254942e-09	6.399422699152315e-11	0.6775526192948852
AATSC4c	0.0726140322128983	0.1176095257611	6.220808076507132e-23	3.763986657715104e-08	0.0607551649991155	0.2236366216504369	1.0558855661752087e-121	2.7194942594646016e-14	1.5119791093566456e-15	0.0150190785619201	0.5930352815602836	1.1718017777798433e-05	1.4109129012453192e-06	0.0113719416482549	0.0288299568898646	8.37924185047064e-23	3.888713760640479e-11	0.000746540380136	0.0131747879100382	4.6905321043585883e-07	2.783907815176038e-07	0.0147314079185904	0.0439183345598493	6.5833750269272095e-34	1.520690828087008e-12	0.0002036157146308	0.0138385494706297	0.0523044439677505	0.0147476158767399	0.0012239359603095	2.011946482701168e-43	2.798282154084007e-06	0.0002133397352492	6.268259507988623e-07	0.0012383092720062	0.0001861502723998	2.8477139159341026e-07	0.0124468777656827	0.0006869987236898	2.1886021744822855e-05	0.5996766101541029	2.2827457238070544e-27	3.692509376872812e-08	0.4440201551814651	0.5899491880031847	1.7977772206620108e-32	2.4881774938817363e-09	0.1260822419880833	0.9091411494991284
AATSC6se	0.4936989139523224	0.0912758887361466	1.070146779585247e-06	0.3030588300787193	1.0345626449465642e-06	1.170488522669829e-10	1.7509025962182126e-69	6.286031345944941e-05	3.728998837550395e-06	8.719440820875683e-08	0.6561902166553651	0.0489234438139295	0.930063881494026	0.0017018104250086	0.0001191442363024	1.4677975119945126e-11	0.0010170251244244	0.1093610690222359	0.3263205890074846	0.0007527932751158	0.6773877985952522	7.344244051664428e-06	6.404504009415924e-08	9.15843395692034e-22	2.155990529835737e-05	0.0034288602796283	0.5443967236804594	0.0079885106417256	0.0118070814568703	0.0001094648956098	3.3288207034132296e-33	0.0108229891953119	0.170699522003893	3.1200026389797265e-15	0.0001070750921465	2.026082793915447e-06	6.992633339031375e-18	0.0001461751677163	0.027225267554358	0.2671621601608152	0.3465230632100046	3.822045595642848e-07	0.4258108693613673	0.0010030477474427	2.0416899928177127e-12	4.282432681823719e-05	0.9116272216526624	2.0843688903713167e-06	1.8380723693274425e-17
Diameter	0.0754797136618961	0.976916837004934	3.481081591016686e-26	1.0087972914264452e-20	6.303726651411762e-39	1.940877120007417e-61	0.0014081812126166	2.815390100586527e-13	2.5199697803193022e-276	0.0033994837040988	0.1423585108292428	0.2783406672144787	7.441588460732727e-13	7.493661118205774e-17	4.3759051521702557e-23	0.558051676223692	1.7621521229111535e-10	9.822857764507245e-19	0.414013354020794	0.0001299891576336	7.327882265842387e-12	3.685223953017145e-17	2.4974809667914288e-25	0.1378233522230829	4.89727419923942e-09	6.297768652266064e-22	0.2205004842086739	2.315052016885888e-36	2.61844581990583e-63	1.5467330159317522e-90	4.599388065061524e-05	7.934842239306553e-24	1.801827418783384e-252	3.649656744932558e-07	0.4956107310905593	0.0143423719183015	1.5722671411796978e-23	0.8650346288802129	0.9129512645815292	2.612631336459507e-23	0.0414660820841338	9.448704430592364e-40	0.4399187979417815	0.2254597382956853	1.9935717109590726e-40	7.539659142520712e-59	0.0221184274148576	4.071348609010296e-05	1.222877501246784e-60
AATSC0dv	0.0066275210296952	0.0019920641773071	0.405119045182293	0.0531710705744902	0.4930509550686591	0.6561634312195472	3.529462038131605e-06	9.115358016052288e-11	2.40250792249093e-229	1.874672502389733e-18	5.089447958239449e-05	0.0150230728319349	0.3282959917254154	0.0462826919918196	0.0092615258376171	0.3282707738983751	0.0110989889497438	0.0001853760580562	1.0964416603814149e-07	0.0011044236388169	0.000353522957416	0.0041786253630009	0.028903961641373	7.735431033637647e-07	1.2677742464149382e-12	2.3378901729135424e-32	0.4917746085804299	0.114483079323835	0.7716478372670299	0.4318665701591129	0.0005592918416518	1.1249279394873475e-09	8.224495882969357e-100	4.5529322601692335e-15	0.2632830642982599	0.0652540988576185	0.8145128262875571	0.000108868310759	1.584406042157193e-10	1.669083559327936e-07	0.4124410109696088	0.0621716938443404	2.242645402613613e-07	4.02498877925673e-23	1.261350844157102e-06	0.0032487608511326	4.94837801400824e-09	1.6406635886550243e-30	6.991299026006772e-05
IC3	0.0004886095225114	0.0297353085507083	0.0097518885105258	4.6292321385825045e-17	5.2463122394780095e-28	1.003053419465132e-38	0.0436332487023879	7.566146226894111e-10	2.049296870146237e-09	0.0175247921783742	0.1205247567960278	0.0065412174851965	1.7511206608044096e-15	2.4343983618254545e-18	6.860754418206816e-22	5.920184993608217e-05	8.862350893771793e-12	3.1845551453191288e-06	0.0083739473992905	0.2475464043727447	1.45962731263232e-14	1.347023829655118e-18	2.9174267928575924e-23	0.0036451759827367	3.5243025218294703e-10	0.0001584239484841	0.2866124079056596	3.1252064477443984e-19	3.0345386374656512e-30	1.5321813405488583e-40	0.0006741360755586	1.8081364042594747e-11	1.0075371865332748e-10	0.8956112715237234	0.8929551240085322	0.2831779580207916	6.702846949097711e-12	0.6322900559087242	1.3015151146780059e-11	9.158771213313653e-19	0.2768310416432301	8.764340306482665e-18	0.5241171000591796	1.0800888547324236e-18	7.27726689878627e-29	1.407343715399445e-24	0.1474915090333751	7.39249003658928e-27	1.988584665762367e-38
Radius	0.1353028062394071	0.8517783346105358	3.748975876139796e-25	3.899452052050509e-20	7.932712773475264e-40	4.054838661723681e-61	0.0012643851205543	3.639684352461989e-13	5.338721842907092e-274	0.0059707821250066	0.2682184977095758	0.1930132279657296	7.1176503544984936e-12	2.9603296085181793e-16	6.3413133443867045e-22	0.7605242039371574	7.74836544707063e-10	1.5309956113064798e-17	0.5499333225904035	0.0004018119479511	5.389943343824874e-12	3.528191834552396e-18	5.450394294711376e-26	0.1932967430309362	2.604978162851914e-09	1.1619373438759593e-22	0.3423949896815603	3.4728200915495965e-35	1.091274764265796e-63	2.671930917912472e-89	9.479106748582777e-05	2.1005663028835006e-23	6.596705145553878e-248	3.865757101030585e-07	0.3708563921168128	0.0111169713635477	5.221643828253916e-23	0.91573503155886	0.9957750569497978	2.0270572714142951e-22	0.0585297332728281	1.197919707179815e-40	0.3753870796101108	0.1568131293903198	9.33106028921867e-41	1.0717766714748397e-58	0.0217233808692969	3.933794088331263e-05	1.0343814817675006e-59
AATSC6i	0.0654037278054344	8.386550120244225e-07	0.0037422398522612	0.0007951197000511	0.0037351635247193	0.0030873818485632	1.3994250437801651e-11	2.045806107099809e-05	6.025047041956401e-10	0.4407596366306167	0.1543510948524042	0.0100635575040716	0.5519516180413551	0.0018979362570809	0.9030302330220004	0.5574164823025146	1.6468975315721722e-05	0.5492165756627219	0.1231235199398839	8.26031214887343e-09	0.3391388713910014	9.813156803672176e-09	0.0390300069776973	0.1564900323548368	1.2371955585755308e-10	0.0014374530782669	1.694425116544515e-05	2.4748929146166796e-05	0.1353939092899728	4.997189541037056e-05	1.6133319201780795e-14	0.0008084551006107	5.574502286847993e-12	0.0070603367576025	6.993706951267717e-06	0.3511752572733816	0.8783623900189893	4.4497861080916447e-08	0.0838280758157535	0.0041699283261059	2.3816507547089423e-05	7.663448028860478e-10	0.0370233119783584	1.0828368654540957e-06	0.0025661649002072	0.2524810388562309	1.6614087173581777e-07	0.4292498552048908	0.0219089734139498
LogEE_Dzare	0.0056711963720564	0.1148077386821846	3.1357522226623674e-32	1.026798191431698e-18	1.7965488193754712e-19	3.2550515546657344e-07	2.724165701397819e-06	4.091245253254143e-09	4.572344034602266e-154	3.124707816982978e-16	0.1870845976105078	0.655356410634601	0.001230845438338	0.020974079019405	0.8786171012299961	0.3135116090982509	0.0371606009388433	0.0119214812705605	0.8702118692680552	0.006345073745809	6.494637867360131e-08	4.118437833459733e-06	0.0498258256835793	0.4839139086033392	0.0001691147697059	1.8291890415431866e-08	0.0624497015948112	7.436984393389068e-06	0.0005489920218917	0.6462210722131907	0.0003410991133612	0.0141716314909964	1.975636408541113e-12	0.1034935874555891	0.1527692148231405	4.430149109214276e-05	1.0386653722920663e-09	0.3322366823685866	0.0518115735116594	2.5228028366633615e-07	0.0022585511246564	4.9867051184595014e-08	0.8599530464966216	0.8230553153251339	1.7377796376987857e-05	0.0617506948055619	0.0148983225980766	5.890475476897099e-05	0.5891099924226955
n11FHRing	0.5252219308034931	0.3831616057019191	0.0274451811765353	9.743016502960749e-08	6.243673338971946e-81	0.269768199770942	0.1576375898660776	0.5070052429801866	0.0283846869100199	0.7515937958712393	1.0	0.2267638941371242	0.0001493879150235	1.0917431872400252e-25	1.0	0.9082588030392996	1.0	0.2856436662372028	0.6058054515637251	0.103651130038267	5.8813014845775975e-06	1.0451076199287987e-38	1.0	0.8792353994678285	1.0	0.144915817776673	0.491516214931246	1.1710783746183177e-05	9.437239778574072e-65	0.044316702742673	0.0083966282835507	0.2077323680253943	0.5818381602903575	0.0678566987015368	2.3172275424959983e-14	5.502022236109006e-07	3.18729125629042e-08	9.743174237199474e-05	2.440748564767399e-06	2.561831834161411e-07	9.187738764399618e-50	7.987784425594929e-69	2.755478893836013e-27	1.460878754737212e-72	9.038092973515223e-69	0.8544870566210013	1.0	0.066936860190808	0.4007160328948215
MWC10	1.0172731491070994e-09	0.1065147365906147	0.647679174639231	0.004434751859268	1.0997255400591505e-12	0.0078352443250055	0.2510577057642196	0.0005017622899633	5.413660216511399e-257	0.6159953225679857	2.8488355746380763e-09	1.1245333586275398e-09	0.0017779523635014	2.3749435413150543e-19	2.2496510350801648e-11	6.213588808647628e-08	6.552690439917432e-12	0.4545894630841927	9.45583747280062e-09	0.1665448406009174	0.0012970422587195	0.0008323071948117	0.6976131060348576	0.0456134278556997	0.0703830145135473	1.1271310955409723e-27	0.0858084570729603	0.0037857457217624	7.825118483446747e-11	0.0222106046681853	0.2000988914830229	0.0010852058991007	3.689319200416504e-124	0.4599556404331801	1.8145427024417755e-11	8.496647721623429e-05	0.0336356704520886	5.715929761537077e-06	2.155924831212941e-09	0.0127913247390918	0.0007402994927524	5.992162172623445e-12	0.3943787528384201	5.126160817557223e-74	1.6762291228608507e-11	0.003175200249393	0.1030335599764084	1.974886241051651e-46	0.0078960709601114
VR3_Dzpe	0.0004397760016673	0.018231123354259	1.707970638763297e-40	5.167702770626345e-07	3.694553563238324e-20	8.866767844231429e-12	0.0004198379584313	1.2619738199658795e-10	4.121865382608361e-77	3.295260452348777e-24	0.1431466687153952	0.9081139216924108	0.7757118690437744	0.0801619943573552	0.7173629461694642	0.0337531300772902	0.0544517194018191	0.8362545618997379	0.7811103575543895	0.0118133002279878	0.0400170403345014	4.087774579491375e-05	0.015626653515389	0.5840987444450296	0.000195440053225	0.006572145417616	0.0524923762696936	0.7657965985202717	0.0029223016862221	0.631135104891271	2.8353608477903785e-08	0.0100917323002051	0.7603400997978639	0.2909563876693931	0.0842140559209159	0.9523451686526602	0.0019728096358964	0.0604962651550937	0.8486712043578102	0.4304101476913875	0.0487977901442703	4.901801018076418e-10	0.5782897470826018	0.0030572683203889	0.0004685770232229	6.212289526698998e-05	0.0435335838448849	0.7262021922677637	0.2704263790948905
AATSC1Z	0.0121025945380841	4.7179369586058016e-05	0.6390722604827178	0.0416728468552712	2.862660171267316e-07	0.2480707576013284	2.995701512420582e-09	3.3883353333848785e-20	0.0	0.0056336063870076	8.023160035565325e-06	0.0099514259178927	0.0011175750431709	1.2589557307062388e-06	0.1062805682713745	8.961487254368661e-06	1.7408989591080806e-16	2.68139394964566e-18	0.0010705647676003	0.0001893698537063	0.1835295635315332	0.8928508155679714	7.09657450643266e-05	0.3120494513262241	9.122621922616376e-07	2.601752165346617e-83	0.0073283952419661	0.0716183797791396	3.648983539094665e-06	0.1972838554205274	1.6040347582682633e-06	8.778796181310693e-19	0.0	0.0503805003935656	0.1151835712213862	0.0183444711181367	0.4823109203153877	2.741135665605373e-09	3.6656366216053446e-61	0.3981327161352952	4.221712743355317e-06	0.1730822357359838	3.098796671045363e-07	6.360411616515097e-122	0.0008172583728619	1.9100723611920844e-05	9.451080262431389e-18	2.4459042577629067e-73	0.0151682594196936
n12FAHRing	0.6668982539140227	0.0817485028324529	9.789244477170488e-05	0.1001445877654679	0.0203279911009121	4.6145580187307784e-10	0.0033775270152814	0.1853963321197261	3.194167393421944e-06	2.9109685578242088e-31	0.4944583894294194	0.5367792245388117	0.5034227408979215	0.1137470089112281	0.0004334933612259	0.5450004147844116	0.5422405119498777	0.6174407642300758	6.774194009170362e-05	0.7866345620627374	1.0	0.0041770111015166	1.0648716447173818e-07	0.8004871356062182	1.0	0.6493864950033186	1.6775501587657043e-10	0.797331227604877	0.0001207357864124	3.978929655149019e-14	0.992023993213324	0.8340231823344864	0.6606575465139868	3.313175792924497e-35	0.0057108807800028	3.020404092119849e-07	0.8096643517815167	1.0	0.6672323823408091	1.2466682888415687e-09	0.0072764275890188	0.0003133036732555	0.017218527064076	0.0001417545119559	0.000492809335573	1.8289782886139784e-12	1.1082263191917989e-05	1.2718025961266551e-14	0.8628543958837831
PEOE_VSA4	0.217476727890483	0.4207471062528328	0.5637971013823857	2.9978987434152505e-37	8.82952084951681e-05	1.2763411620757303e-09	0.9109193275745278	3.2950769230586486e-14	3.234794063276312e-20	0.6084698601300282	0.137717718627401	0.2929930469398601	6.342583605621023e-12	0.3292954772322947	0.0476550439784531	0.2565431302240509	1.1463511146075133e-05	0.5432409720766436	0.1778105116632981	0.3275751785675127	2.603865289958199e-23	0.0015371362429441	7.911474576185491e-06	0.431375157974561	4.454049701383775e-11	0.0009698796343293	0.5856947601955801	1.292417889591774e-33	0.0005732018221393	5.730490557748009e-08	0.7827685827367464	4.4994180754054694e-13	1.0241761675925176e-08	0.4048066769025391	8.950714542632224e-15	2.23946532985216e-11	1.1228071423900342e-31	0.0347491925517029	1.13653900350264e-24	2.117151062544928e-34	0.1646322370744535	0.0006896665212442	1.1704412534902387e-05	0.3999601438490943	0.0001324313202264	1.698080539479795e-07	0.0006455434526494	0.0049075867483365	9.01627924418274e-09
GATS2s	0.000449370862844	0.0025737691772653	0.8286272102629173	0.6071409665196625	6.086697562055389e-05	0.0001779344729505	1.1534963742358178e-24	0.0039870089056154	0.4140605714203219	9.947222306211396e-14	0.2841274789402127	0.0007453039689098	0.0129027006104324	0.3430160382152889	0.2366092741292933	5.652005343437767e-12	5.142018496389836e-06	0.0002620820769591	0.2697697103740829	0.0049183617347802	0.0858978473142027	0.8150217001324379	0.966648844795551	1.0470144531317857e-13	3.230585753391046e-05	0.0013662278566012	0.8271082138219844	0.673472368337718	0.0002320496515278	0.0006419157639594	3.421644942697936e-19	0.0041221868509197	0.4499570792128224	1.966864833366917e-09	0.0364222426422241	0.0631562149936249	8.036105169911667e-07	0.0096373644571423	0.47227319592323	0.0159946751388057	0.7539319940055327	2.482496205138734e-19	3.8050794766465774e-06	2.5610858119149344e-05	0.9421769833938	4.82011596891622e-19	8.645667312825462e-06	7.532338164956746e-05	0.743786455180645
naHRing	2.871185179868922e-26	3.2714380019485198e-12	0.0003344032048262	0.1060287708253877	0.0887254267611835	6.124761253373984e-10	0.71306772890943	0.1415815467317384	2.6043278946808202e-120	1.2705674966547287e-15	6.487497980797116e-06	5.0550872369733206e-21	2.9112520443100264e-21	1.12356135121276e-16	6.958921947443071e-10	2.2609235416033108e-23	2.3608491299843066e-18	3.742393080605896e-09	6.853754410553498e-37	7.024272020416217e-08	1.613449264340383e-09	1.3428562628710064e-05	0.0977583044683714	5.731059727135581e-10	5.33782970299322e-08	0.5847081387694424	1.1293344022223711e-22	0.0054761462129246	0.9419943599518794	2.65024310485777e-05	0.0460405005185763	0.0150834470399826	4.893666877726149e-36	5.2782363229746e-20	0.0184862283537041	3.926461322823765e-07	0.0988694368159019	0.894922003270316	3.094894866377713e-14	0.1128823169460316	0.0018808833998652	0.1924277947522121	0.029702838733415	2.5826475117024533e-09	6.538331540586088e-08	2.096787363857555e-07	6.862445629965017e-06	0.0584234302023724	8.465947524136879e-22
AATSC7d	2.799192932281978e-10	9.162852966548117e-18	0.0042207239884938	7.662864757152837e-18	3.3591339678447384e-15	9.440227894199178e-47	0.0003277639178755	0.3406135990331218	0.0	0.002665330660876	0.9635390835013188	4.216622129397965e-12	0.7940944733185585	0.1748445993664217	0.0866548471948855	4.274995905328782e-13	8.614670095945961e-05	0.0060127347168703	2.3551560116110175e-12	2.1182439772003152e-20	0.7148763298573326	0.10422350694826	0.0276014918758033	2.4389342133837392e-21	7.386675744188728e-06	0.0001299604247477	1.790727726774187e-20	2.0551046951637723e-20	5.962988147942938e-18	5.4790875223117775e-49	0.2131087093523174	0.0846315714747763	3.732821216129829e-245	0.6493749095050312	0.0494494153493684	0.0856027175275835	2.160642372378101e-21	2.620014450108792e-06	0.0017615665878008	1.5974940017104674e-20	1.5789472629739386e-05	8.746214199849625e-19	0.0006193221575998	1.4987650270829941e-12	6.174643584587033e-18	1.3026298203873927e-47	2.8175391711980072e-11	0.1683139469553163	1.3593884709975542e-47
AATSC2pe	0.2665378553108269	0.5845394214143932	8.396111878809021e-05	2.8562684615479544e-22	2.079489873501336e-10	1.5138897115441166e-15	4.350858982824197e-49	4.723715547633787e-21	0.0	6.574554698735544e-05	0.5609953436603687	0.0328221547132372	6.561949193462906e-12	1.925640647400751e-05	5.905900071981236e-07	7.48520485360044e-10	1.740967572149128e-13	1.244375313955332e-31	0.0216121499797675	0.0529260200229829	5.3120463892523246e-14	5.60528018142561e-06	4.699174156598105e-08	5.12446188645009e-13	2.791939785386813e-15	6.385586293731039e-51	0.0319558871387919	1.1802913868496874e-15	1.6709546419496793e-05	1.047969911770364e-08	4.1717822007243884e-24	5.892932676097108e-16	2.265153108800944e-232	0.6093965699986874	0.0001474237922578	0.0022670390640831	0.0110075827810428	0.209209563156454	4.532987517919938e-05	2.858749807004392e-14	0.3483275139254267	0.0249285010469458	3.5131917243538905e-06	5.888538911178382e-29	0.0001073564004399	0.2452972683335672	6.228123615297422e-05	3.977679769371621e-25	1.7695597218052301e-07
MATS6are	0.6400007674109782	0.0058754959633769	6.6291915338152915e-09	0.5460088006417791	6.393997628847855e-05	8.306674518244176e-13	1.0764162899229062e-53	0.1539100911052342	3.998165293449935e-06	2.1847246553257912e-05	0.0435569153939419	0.2762329741573923	0.4559349604732982	0.0932799655826641	0.001382557545064	9.783699024054193e-07	0.5137360904317059	0.6504214428701174	0.0794197810339208	2.3319153257997533e-06	0.1413416502377458	2.094660382383973e-06	1.9940631514155374e-11	1.1844142590984474e-21	0.0046568836167733	7.004769297301589e-05	0.3978559796777232	0.0105868005010735	0.1970875829364125	3.6719372162667815e-05	1.6242900427902304e-21	0.8255254863757735	0.0255625239364824	2.4430962348894514e-14	0.0028905176476102	1.3179810426285029e-06	3.63947160850041e-13	0.1328467690595643	0.0746172188439378	0.2795359498873938	0.0358586303482689	2.706765226313935e-06	0.3518993643184571	0.0154303694406066	1.2719558977993177e-08	0.0236727224204885	0.0126666217859442	5.041398982522032e-08	8.273007855993833e-18
ATSC2are	0.0521319834992576	0.6029352841584541	0.0001590785803634	5.2653211988787465e-18	3.3661704699706235e-10	1.0308340173699897e-13	1.425767829831778e-58	3.4245771170612733e-15	0.0	1.4387968454423907e-05	0.2023264836097555	0.0036749561730243	6.03464524795561e-12	7.277802742849874e-07	5.027938722075597e-08	1.0536810637308373e-13	5.254695198473683e-12	1.2659622971377838e-32	0.0013480820945223	0.0637490225988517	1.7350235486107706e-11	7.757763841306631e-06	3.3694892561840295e-07	4.469674774740418e-15	3.021624577418506e-11	2.937985857102936e-45	0.0237068253223826	1.9096379861728e-12	1.6969248064726156e-05	1.2394085747139265e-07	2.6399394035641787e-30	3.3121998983387895e-11	1.0689725164975652e-204	0.3635950264941302	0.0027398918696685	0.0117600226539982	0.3402368447471153	0.4748990610478574	1.6499893185828876e-05	9.702883675299868e-11	0.5401095439328167	0.0022252512521017	0.0007804814270962	1.9922830462618383e-24	0.0002742337963971	0.0160341165115748	0.003183513990943	1.1608227994342608e-22	5.08562304704968e-06
AATSC5m	0.0007386935650756	1.9998073432404688e-15	3.5375258647879397e-43	0.3121123719922769	0.0025570001528376	7.687638156903782e-47	4.811780288618517e-150	8.621153320537855e-05	3.762746839877077e-97	1.6586015222945635e-14	0.0492809215021508	0.7088858801083369	0.038165373018424	0.1772617380409498	1.781229138679488e-05	5.834144385404504e-09	2.0956574899806466e-07	0.4180165835341809	0.3668937716835581	0.0075965223135553	1.776318683351272e-06	1.984722596192644e-05	0.0064423902572682	3.290206893872101e-06	1.1452141888530136e-15	0.0303919720158516	1.67753821945624e-05	0.0002015923809729	0.0024120415675947	2.0411251209185322e-13	7.445655584605433e-42	1.8995236816442222e-14	0.1417983212830674	0.0006140844030555	0.2824014214865592	2.657292836453379e-15	2.0465128276649805e-25	0.0001944258702431	1.2092914160799451e-05	0.0422433793717194	2.527297429930444e-15	2.8227468809031667e-29	6.235636292186081e-07	0.0001058538229776	0.3446000725001218	0.0647964049644435	1.2570636179910379e-27	3.286786151270536e-12	4.765423005448102e-20
JGI6	0.9036518544965676	0.0965054014282836	2.5390912052440643e-29	0.0004067994251584	4.18561161031818e-10	0.91074743068693	0.8601890497176148	9.394286047793008e-12	9.690857540446096e-199	0.0169326320746766	0.2773295171547376	0.004000500759756	0.0229106886002406	0.0007796112997206	0.8708883982291082	0.8601801149033417	1.3247869656303651e-06	1.011529828280621e-09	0.5379015950283006	1.8263322392736047e-08	0.1479277322390836	0.0061259259496842	0.2095466230601717	0.1503018737034354	8.176709310465944e-06	6.517408531621615e-11	0.0112580019522416	4.763021172951903e-13	1.3731369472871384e-26	3.573377077099747e-07	1.4173330703210382e-13	1.4952163533254466e-22	6.133873164628194e-209	1.9810642241383213e-09	0.2835647369849617	0.0049765862117891	0.0014548864926073	0.0018172322130157	2.3205532365549277e-05	2.003340334607753e-05	5.937901743274034e-06	6.361389299198811e-08	0.0134499272134451	0.000218024169657	7.566496970014948e-12	0.999470409982769	4.961743274430229e-09	2.8869633296096224e-24	0.1954175140825146
ETA_epsilon_5	0.7055264155573688	0.8433637250079575	0.0258189129909264	0.0975327963420073	0.1964006037829077	0.2127912626801289	2.1381131863309178e-17	0.4259446182458498	2.5280221048733656e-34	0.541870447441864	0.6703795187681911	0.8221651578741325	0.1859531966096989	0.7292663893631487	0.7662921808744142	0.009926255454807	0.4067939261127797	0.039743467071054	0.5810193346782739	0.3225102534891462	0.2791514897206227	0.3218266618929025	0.345807953082814	5.030288941804245e-05	0.6037965512658567	0.0004388488878005	0.9487273300993389	0.0185562527508364	0.7905233764671619	0.8587541975599267	4.631599844212792e-09	0.1627676796031386	4.3368252635450347e-10	0.0370226375028228	0.0330024479280429	0.035313824354001	1.79186705327639e-07	0.6721221425875984	1.7536084880031068e-06	0.1848325111965647	0.9409331164448008	0.0007250565988236	0.1686415565612695	0.0064034988598886	0.1410793524859035	0.0003311598049556	0.1804980846584347	0.0031796469715217	0.1521216395726945
MATS4dv	1.4241721555615697e-07	0.0005841903419954	4.535331943521408e-59	0.977352060236338	0.0027394919835065	8.04060787445969e-60	2.0790650854128544e-236	0.7236235580121081	0.0	0.0021903183134519	0.0245320300872273	0.4101636468844402	2.8403603793013857e-05	9.621315780565688e-10	0.0002993614392164	2.0166018374228015e-10	4.605584511511055e-05	0.0010026249433128	1.7562924995512712e-09	0.0117643219926681	0.0177872860119162	3.633841244933952e-06	4.7875623149853147e-14	2.3073368616502252e-32	0.0170070604572513	1.8404699386626062e-16	7.605289080326208e-06	4.0111571282272606e-08	2.2761765183072683e-22	6.242909111596157e-16	9.139395271391585e-71	1.2518810518789354e-06	4.216824127340497e-45	1.0346318686101964e-44	0.0583421716773771	4.912491453947498e-23	4.031443196558663e-46	0.7672906477823027	5.208971267322456e-28	0.2231964310216219	8.265013960379423e-43	5.216263344910602e-90	0.1904337797243932	2.069068363570304e-64	0.2089339077371478	0.0001085672120332	1.29196887758793e-18	0.1628255201643166	1.167253823516068e-59
SssNH	0.0398549057474801	0.1080585722035325	1.2531281518622122e-37	0.3354564261892451	8.9896061251169e-30	1.0607892367124015e-13	2.094747443376962e-30	0.0020556742378632	6.484090120267617e-117	0.0016930617756529	0.0085064565459684	5.7578330632330424e-08	0.2944784221985956	1.5368891623861325e-14	2.8968932418967312e-08	3.1637098768778993e-09	0.0002701250122477	3.636134731926596e-11	0.0032082282608674	0.002210830988485	0.06781422227279	1.2366924154986111e-09	0.000667143612867	0.0001681335285154	0.1351351602583784	3.1847067221521854e-06	0.8242591778478446	1.206847107950775e-07	1.986054315838117e-07	0.20297657649897	0.11130833497247	0.5786795466676685	0.0001702154648301	8.131805235308954e-11	4.266286600338656e-15	1.1724242951619787e-07	4.257298410215855e-09	0.0024268094065802	6.825460077230111e-12	0.0331992301007234	0.0018301337934941	0.0001040986229385	0.0005388049979989	0.0002905833412038	1.117255234286313e-18	0.8690051419196891	0.2293676874715738	0.579406824532485	2.5141867531395146e-07
BIC3	0.3398501316743958	7.091627305020222e-07	1.408258579456583e-09	0.0057762424738942	2.9441947059996132e-05	0.0400795047892369	4.92369458376775e-20	2.593437773788719e-09	1.4121506924302396e-91	0.3287859464083374	0.0301523708068507	0.0108744186006638	0.0137803312689166	0.1767602775822283	0.0613526529136962	4.479064980398806e-05	0.0005515603101513	0.0019911992618624	0.2221229397621879	4.3057520762969904e-12	4.2676914333868384e-08	0.2381392677450263	1.534629719292634e-07	2.893310268665116e-18	0.0794537980351632	0.5390590861785103	4.484130722945185e-07	0.550850984034458	7.355970940048719e-11	0.4454169859931892	6.910329235192878e-05	6.820094646349879e-14	8.024074357806749e-84	0.0004882409684337	1.4608730054462814e-06	0.3177928506231775	0.14918736558043	1.2883547620703795e-10	1.891424163380233e-15	0.0261239865663796	5.915202303252112e-06	1.1364502528622525e-17	0.0043854276562987	0.0113502281690225	1.8699287534887947e-05	0.0011115484284203	4.628638317151192e-10	3.6294263928468817e-19	0.1708486444971205
NaaNH	0.9285974900037172	2.2163463310820167e-39	1.5908236584657569e-25	0.3640564732687275	9.255116577463328e-05	2.021464698849154e-05	3.7709031024853055e-08	1.062774712361243e-05	7.664131428643136e-27	5.162367351512148e-14	3.404680699338145e-15	0.0070240294881063	0.6258257514503596	0.050052615214948	0.0383990502879546	0.0688655520877406	0.0026751547033009	0.0407399553539189	0.0261855350445452	5.563762588172201e-60	1.1605693469411758e-22	1.414919957963162e-37	1.5465606275743624e-39	1.0450407595165257e-47	6.1194764039621365e-31	7.029217454830256e-57	2.054383593349505e-53	0.0073363827810937	0.4398643160376481	0.5219800089585395	0.045693450637284	0.1630241366548172	0.0176805042854457	0.2372977576475353	0.086360897734697	0.0642963157493853	0.1196119050444174	0.0038903868444124	0.0630717962215661	0.0383322404579335	0.902153264332316	0.6069227277649936	0.0957948338765502	0.7377845842608753	0.9519794569846451	0.4937295448032689	0.1105342042387402	0.6025902695847758	0.9241371636865624
Xp-2d	5.385680451552599e-09	0.3591704014069438	2.224725378251896e-25	8.197891573581891e-09	4.107080428999405e-35	8.57089129546857e-36	0.0012597984788041	2.014219709664232e-08	4.645297085197294e-09	0.5392691078871759	1.1324007885614679e-07	0.0034081520833388	2.1727567484747004e-16	1.4333364239584144e-30	3.870590295345956e-30	9.2183352828011e-06	3.527029799218262e-16	3.2807558792823398e-12	5.2300103484818724e-08	3.931633168080941e-06	0.0003116836034485	3.273622149181871e-13	9.385619355920729e-13	0.0208838827890671	7.881549206459058e-05	0.4926570632202001	0.2667716000463755	9.475781816336928e-20	3.8403041117241444e-58	8.553908584883879e-60	8.328649618507679e-05	6.004454954252741e-17	3.201590322557868e-42	6.122837180392589e-12	0.0018781666296752	0.003796304164213	1.8389725172972368e-11	0.4468594322066035	2.683571021769302e-05	1.3692653299923356e-08	0.7560959095813485	1.945294008594425e-36	0.0641717183932135	1.3198570607919288e-24	5.855523097749722e-31	9.460678552195344e-37	0.0999934844496275	1.0784280028555248e-24	3.818343628889775e-31
SpMAD_Dzse	6.188921377234975e-06	3.6468011081933833e-06	4.4539345403492985e-76	5.7942132600128054e-27	1.4705636968446665e-37	2.8351026220663704e-19	1.200841125151702e-05	2.7647141242806547e-15	0.0	4.3267683921009115e-43	0.3497255924706615	0.6155506779917221	0.0025811928231746	0.0057438293708653	0.5710510300190461	0.0053577886783632	0.0267054819058006	0.0014305388508005	0.8889736837439141	0.028902512902097	2.669559213605786e-06	3.125228430578661e-06	0.0496320042048602	0.0255163436253929	0.0004348356431252	3.450992466099854e-09	0.1974332608975947	4.726031596052316e-05	2.8436012007110834e-05	0.8286541905498883	4.312851872592061e-16	0.0099017217527882	6.039501168533115e-20	0.0867808683859186	0.5463415794685091	0.0009753601344442	1.1477391337380696e-15	0.5505688918761849	0.4688641662026183	1.6509076648450329e-06	0.0018260174771167	3.5287988867750227e-19	0.8965072205158624	0.9776347708700004	4.357404852779942e-07	6.258111509400699e-08	0.0299186007226322	1.254452372476372e-05	0.2135167514621757
VR3_DzZ	0.0004362721673512	0.0180366618419506	1.451362354849264e-40	2.5609747148754133e-06	3.3487665285221062e-19	8.465809993706922e-12	0.000391477819848	1.2466211415154058e-10	1.3074246011535824e-76	2.6768770008790534e-24	0.143318657567974	0.9071931508703976	0.9298265473066136	0.1046227833103819	0.7162510522269059	0.0341214611759973	0.0544830488887202	0.8475636686977761	0.7843116402448457	0.0117949062994067	0.0691175143273113	8.012140278918482e-05	0.0155830952331776	0.5874006305964227	0.0001961659240735	0.0069968639035908	0.0519393179387233	0.9910067403044032	0.0060561863890423	0.6305446438132916	2.9690277619947112e-08	0.0101373148317094	0.8013268343731224	0.2946912832540317	0.0672100977295536	0.7478179108328307	0.0052032630920892	0.0376019753914811	0.9149976447865874	0.6299805496897349	0.0736725060051305	1.9612069593453277e-09	0.4923160795943759	0.0060284639388008	0.0010774311861333	6.328669542385276e-05	0.0437262536902402	0.7055127604913513	0.2722195442664706
ATS5se	0.0115533359905087	0.0282078387152396	5.77607566213005e-19	1.2019304531522262e-15	2.8746663918142044e-61	4.847963046657582e-47	0.0001824851867371	9.153205480425115e-25	1.2117839522332717e-261	4.344256724636679e-07	0.0007685328476478	0.9225141571045796	3.688583456031223e-12	3.777407223439856e-27	2.6880216182970786e-21	0.2681905401594333	2.3570209252626263e-19	6.0844361522173226e-21	0.3750909194786063	1.18177395587896e-07	1.2657068879174589e-05	3.0066768371950462e-19	2.342865527682387e-13	0.0002043921264574	4.685536417363496e-12	5.119192676646677e-13	3.7297629608549255e-05	6.886183199608653e-27	2.673285389727913e-83	4.8372799635077736e-68	0.0119163590814974	8.042749550153362e-36	8.225640103719079e-221	0.0330431811875256	9.2690253330395e-05	0.0253869884770657	2.0862320650677576e-19	0.0026253392656917	0.3370544852929003	1.7832302176509146e-21	0.0432476745843268	1.959342422530997e-61	0.925996066576976	8.076009375214351e-07	1.622327408473677e-68	2.1641431289887015e-48	0.1617413664149914	0.0193942890841862	1.4086511944930718e-54
MIC5	3.648643825080293e-06	0.0204234782436517	0.8239656755374122	0.1223834489329804	0.0168199588317639	1.0042033281169308e-08	0.8345122002788002	2.100939022885384e-09	0.0	0.2121571093669799	2.542350979505418e-07	4.534820468317656e-06	0.0060128076942921	0.005741075710766	3.8047918837994895e-12	1.470243336656097e-05	0.4214916782775296	5.571472920854625e-07	4.380757802115952e-05	0.0321226710854909	0.0059766737148806	0.0007723688537709	0.0780597569667038	0.02682025947564	4.647208467186974e-10	1.4407347487061423e-53	0.00728904521835	0.1179891611441514	0.0190355345194007	1.396352670658062e-07	0.7467361003847985	3.5352511960909493e-09	5.693570858751527e-239	0.2342118669042662	0.797224133221232	2.1721103554026857e-06	0.1823374691037997	0.0001915033525281	1.499864530878244e-27	0.3309141120205717	6.446285796941148e-09	0.0461131346098776	0.0001229887122355	3.6266794949842895e-41	0.1143038323998682	3.225430925617399e-07	2.910255558926209e-16	2.519394807333777e-108	6.3298745788877766e-09
ATS7v	1.759261805045856e-07	0.7679726070806208	1.975206057768929e-30	0.1233312923588079	6.2038036515108934e-27	3.381499763347655e-16	3.717924394017051e-12	1.2490938188512934e-09	5.523479503641257e-07	0.0475323543955101	4.407683677259839e-05	0.0404328925145235	3.029578883724603e-07	4.489355841708463e-24	3.692704654454e-18	0.0103459718190589	9.641670514183808e-16	2.739612700413352e-05	9.281338257790916e-06	0.0001273253375871	0.1804565291406293	6.735097068779965e-13	7.576021621472866e-08	0.0037110173173442	4.170399268374609e-07	0.2849752813255868	0.5933560477246161	7.156367155799967e-08	7.168953227178893e-51	4.424082366662568e-37	0.1574078014527171	8.250563034779379e-20	5.753377083404133e-13	8.359918423475387e-11	4.326238884084517e-08	0.000214642393221	8.853643049936687e-06	0.0001455908347658	0.004922996324805	0.0261177960589946	0.0299048578155479	1.4286965939306129e-39	0.5591900851479208	2.9770296814155683e-34	5.7298130755853776e-27	7.438386900316531e-28	0.3111938706661483	2.4817471378267337e-22	5.661490983539084e-17
AATSC3se	2.593506359215503e-05	4.50328597334583e-10	1.0883475165347403e-101	4.929626611226819e-32	4.497516574380725e-08	4.354244734747204e-28	1.5851243545142154e-26	3.9091996598170495e-26	1.0687105191063392e-85	1.1670549236834595e-24	0.7839896911342429	0.1107127378345698	9.721853457759572e-05	0.4291774609869898	0.063459407595837	0.755084640682418	1.66075057506208e-05	0.7832441296679326	0.3605135402053855	0.0881596175256819	1.452748577822362e-05	0.1792523688450183	0.0509437755130037	0.4049112470162086	2.798640791435379e-06	0.4056518583148663	0.0986939965452142	5.0311657197019495e-05	6.916373423233197e-05	0.4280458537655741	3.6522035535432217e-06	1.2579684885350824e-05	9.363907808704516e-11	1.9597134894078924e-11	1.880610567899379e-09	0.0035971861238628	4.806162351065323e-10	0.3933970225866775	3.6884010357294017e-11	1.0226854899937789e-12	0.0002028204130264	0.3916448243289619	1.015448232733581e-09	0.2984810269725818	0.9589721739392074	0.0002112097095256	0.0005834983930768	4.392080877194316e-05	1.438549449411646e-06
LogEE_Dzm	0.0019492281110423	0.0400853158477296	6.457769727440403e-39	1.918969634383289e-20	2.0550473575055213e-22	8.929907921198019e-09	1.0730957179822928e-05	5.826540532834871e-10	3.071651444232115e-191	3.856359302853169e-20	0.191223076029306	0.652628508313132	0.0012187382635928	0.0166910842393721	0.8525479097041418	0.1546311455167913	0.0392211565077389	0.0052178661801919	0.8654786851212968	0.0066342585706916	6.905203390452907e-08	2.670309949221566e-06	0.0469887565202942	0.8939448473077144	0.0001968641771945	2.1291184660554588e-09	0.0664024829757598	7.451456302653972e-06	0.0003144386775479	0.6863892969550479	3.784949599204888e-06	0.0156083296572573	1.5229264497317182e-15	0.098042638270562	0.1829781226975858	5.174035102873955e-05	3.3638990788503694e-11	0.31852362545019	0.1120061596914462	2.3667778924231198e-07	0.0017607268781084	4.5365104314715486e-10	0.950987013128306	0.9408563432223622	8.415186994697438e-06	0.0096920971490196	0.0176421035609159	9.378980112206834e-06	0.542257210940409
AATSC6d	1.1637892103641141e-19	2.336439510556217e-05	7.255245151898352e-16	2.300867350764934e-06	2.226987264958489e-24	1.5736358653927862e-19	0.0231292634906508	0.08390593731359	0.0	1.2730563368483976e-14	1.0264121417293643e-06	1.846178304464013e-11	1.4501729892244952e-05	0.0109724607318202	0.0007038368627769	4.60294196729344e-21	6.79349726163618e-08	0.4299412993280708	9.7997681194559e-29	0.2457767865495596	0.5913298301838488	0.0010351633050796	0.0201670991873736	9.465067488584408e-07	0.2312279990492403	1.7771891892466916e-12	1.0979060495933794e-12	0.071306125576538	7.720630839315155e-10	1.031161784448256e-06	8.685115715481928e-13	0.5790283232500743	1.5520697333856181e-94	1.1030611814031742e-33	0.0098186727838963	0.0998998167092596	9.0405619860334e-08	0.1024970928043936	2.739672725112024e-09	8.932215347337156e-14	0.2545625735556978	2.3601009860684093e-24	6.245047707520176e-05	0.0004611682228755	1.176068681358814e-38	6.793974201435563e-20	0.0013172672790891	1.5824569368544495e-07	2.458141238040006e-33
AATSC1are	0.0031812483944318	6.484872867787102e-07	0.0024032201163166	0.6447334754380681	3.257256554075324e-17	0.0180315695383708	1.3387959266247488e-46	4.815722855255255e-34	0.0	0.911213142758708	8.192480309071016e-08	0.0380742489337715	0.0082840255176111	3.667817177468408e-12	0.1642461442184992	7.920281932891321e-15	2.4020865427347828e-26	3.3651386244457295e-30	0.0039616133779118	4.631693740827e-09	0.0018061900081258	0.1180682987842944	4.792611899730764e-08	0.0459754691669411	1.6688869579627168e-11	2.577529396989074e-11	3.86752806520021e-06	0.1395746490095385	2.590315261251188e-20	0.3853913289411065	2.9291171224080853e-46	5.272933333729901e-37	8.965276107657979e-222	0.0247518427081809	9.624721792652044e-07	0.0700816248349068	6.211038008466742e-09	1.8738881990955228e-20	8.404764339546858e-26	0.6953137123002762	2.9974313678226173e-15	0.8413421017682964	4.330186058903232e-09	1.5803247208951446e-08	2.1754975723586943e-14	2.2961549370021787e-23	5.258881570207391e-32	5.783657619872128e-64	0.0281287766587631
ETA_eta	0.0942212377412311	0.5659574989501429	3.1338357956503478e-12	3.117847121086194e-07	6.104142810086746e-15	0.0010719264064726	0.0236109447965013	1.0987124312526992e-06	1.147612899037897e-59	2.8888334594589825e-07	0.3058560005438396	0.8239567330734229	0.0695030376497752	0.0088755949081897	0.8544449772912132	0.0175105771918703	0.029466459610753	0.114169114691857	0.9673446663965836	0.0509917724082835	0.0007606378306996	4.243142413170104e-06	0.1088137072792106	0.1192925322838932	0.0003640601995297	0.0001133607434096	0.118633739575958	0.0106854217057778	1.2386106154188904e-05	0.9764807720749984	1.211657429429845e-10	0.0048517794970733	3.805258185728428e-06	0.482459359023767	0.4360578725574741	0.0295445575754668	1.1822298282273836e-08	0.5543985700067264	0.3809593382229078	0.0046318278659505	0.0005659352687939	6.663533626189967e-16	0.9780536173539268	0.0192032114007422	3.423543403924784e-06	4.162701912992151e-05	0.0117679979300451	0.0186009858787791	0.6921963057046587
SsssCH	0.2630079165816268	3.799151646050142e-05	2.900990301584484e-85	0.3731408910650735	0.1808447857424432	2.151531814245524e-19	3.9056075073418793e-44	0.2975492083797603	0.0384399629975115	2.1636812998409624e-14	0.0007772923815819	2.7950929491668736e-10	0.1490789731650742	0.0956907638170923	3.380170376513046e-08	3.88274711125623e-09	0.9293486994548892	0.4837387632591107	0.206160897934431	0.0021189909861911	0.0272086860773857	0.0182844982834772	0.0168529192030728	0.0094251894583047	0.0007921782013594	3.579711332226888e-06	2.8264417533236832e-12	6.45319459033105e-09	1.4114850328097634e-12	0.8047643008362781	0.5304311313204224	1.1018466149383437e-10	8.173988553127469e-85	1.0010616131446726e-90	0.9020054077580556	2.0927876511076218e-06	1.5963555493814056e-07	0.1667772995387226	0.1575092093686769	0.0001379952509075	8.11585583353755e-08	4.3804155960230075e-10	0.1070380192386253	0.0462698779148227	9.602389033946633e-07	0.8635269749319154	2.203808719866912e-08	1.3284692013718116e-21	5.388375053973636e-33
n3ARing	0.0204477640077153	0.007133632789294	0.0001010820744139	0.3582287631375821	0.0030092741687452	0.0011042863507105	0.0028380617209814	0.0005094001573198	1.509991483717904e-26	7.023904537760467e-08	0.7703041948172079	0.2189230908590249	0.1985711714717698	0.0003818510708992	0.70006346676618	0.2411783256174355	3.9939053130262246e-05	0.856370637050263	0.5597506212714817	0.2363542649062852	0.2323273200100484	5.656340150673907e-05	0.9285550165671628	0.2729414636322982	9.0850736145604e-06	0.8114265166547557	0.751352804360593	0.66062834223454	8.59379268951818e-06	0.1834772860809667	0.9512565114175918	7.801196202595746e-06	0.0002620075739847	0.0891327305965034	0.0096711151130932	0.2172731264096845	0.6517241803700642	0.000920915782097	0.0670173273094427	0.2188278728182833	7.143866249757857e-06	2.6449277868405108e-05	0.1680973057466142	1.4997785569112188e-10	1.1501429192913761e-07	0.2304198666992463	2.4484453567194684e-06	0.6602749365766383	0.7961418822511881
MWC08	3.9731210839194645e-10	0.1316317326019529	0.1870636445262444	0.1051513159478443	2.8748651743744346e-18	4.4833651036969495e-05	0.1708481151435575	2.9548890655332373e-05	8.484147111682893e-171	0.693282019190046	1.998527396766559e-09	8.300318558619579e-09	6.379695991184497e-05	2.3740907489913853e-23	4.8567057115698046e-14	4.3264185959671924e-08	8.60745116546425e-14	0.502374155760334	3.2921871720499446e-09	0.0549999099886603	0.0250294102056222	8.20551619257836e-06	0.1708517697191629	0.045182128266965	0.0149073461650265	1.2858331075297394e-19	0.1153882415108726	0.2665306583775292	1.8506988363416445e-18	1.0544047190598505e-05	0.7433738116978701	8.957716064275155e-06	3.2035072900306653e-70	0.5420749749852269	1.5994324665163715e-11	0.0001466036663653	0.3690103567034001	1.6402996762170452e-05	2.7467348869815813e-08	0.16901558114718	0.0003843857946887	4.238848976183199e-17	0.2646583599540041	5.609793088518346e-70	4.0135647722433534e-16	1.618782839099424e-05	0.1352936415773414	1.1586963407498614e-41	0.0001004486561258
EState_VSA1	0.0933274123812117	0.690263444051993	0.7199686754105882	0.5766230769486236	0.4987510942144768	8.976326954774567e-09	6.808374742325853e-31	1.5974701696933308e-15	0.0	0.0316226810601978	0.2576463000570601	0.122426373298855	0.0920955382271861	0.2713308310621903	0.1530496321831152	2.1732885648260414e-08	1.2655173437295175e-11	2.4006720227750995e-39	0.0226570357965959	0.7999713264233448	0.4914384267907028	0.8999771789057344	0.0009491176006029	1.7044125100220022e-08	2.9853652242996726e-11	7.320333685889243e-58	0.2103675626016451	0.5094676359351166	0.6285087984360138	1.7587625329251555e-07	2.7756523919974667e-24	3.4576931389235707e-15	0.0	0.0421937265815616	0.3848524868520714	7.959689666411815e-05	6.389188269728765e-06	3.4141454396474637e-09	5.2025732346239684e-46	0.7572669678005299	0.0003766577395657	1.4943219194630977e-11	6.739582255284239e-13	1.2866487997657429e-84	0.0985763394482099	5.326661070577609e-30	4.065379408780623e-23	3.086567092249739e-141	3.486447927171846e-10
AATSC7p	7.107273430276453e-29	7.224437638788848e-18	1.5542430427425482e-30	0.0385010218089726	1.316622842100618e-20	9.462291924811484e-36	0.0548087501132543	0.7525890742187071	1.952692120995025e-271	0.0641786477875729	6.942503456647919e-05	4.595275688592679e-15	2.3070751233244628e-14	1.5716174312488364e-06	0.0005146862241157	1.771291544516797e-29	2.9483714705384322e-15	4.610687218275781e-05	2.0970751805941964e-24	3.569154420474651e-05	8.049569441775816e-06	0.471116030491516	0.31822197667493	2.2084797787400337e-18	5.404651758191229e-07	0.2914860316401437	2.594170865183715e-13	0.0551391122819687	0.0001121484355106	4.3666564653292976e-11	1.4097767275561224e-19	0.0039344683208803	2.385287726193467e-40	3.673607775918652e-11	3.242228146180664e-05	3.7243174454668284e-09	0.006074799954108	0.288039790940131	2.568028217951454e-12	0.217716382477793	0.0525593539952858	2.983491293265284e-20	2.154451727267464e-06	0.0180433434712831	3.067883857714089e-14	7.546421558855767e-33	4.6543636336473655e-10	0.8188214372075887	3.474990249020124e-25
TSRW10	1.301022264090622e-09	0.4913878093398175	1.047598951483466e-35	0.0025431050499736	8.424281515700218e-17	6.422140561980144e-16	0.0212017535678383	1.574525762063248e-11	7.879377296486054e-05	0.0176577839413394	5.626339628580293e-06	0.0091677905251785	2.000474438788905e-11	8.840991626079706e-22	6.1194305920132925e-21	6.536985509436046e-07	8.224249937372777e-20	1.5725151486883988e-07	4.574616844377762e-11	0.0001353875437303	0.0069345413480056	3.1024008564215084e-09	1.6871269275009412e-08	0.6722554712317478	5.304278873441822e-09	0.6944475972693702	0.1062160413575752	8.503581866149928e-13	1.6350349385344527e-39	3.434823655845106e-39	1.401731716637678e-09	1.0113510843743445e-23	8.084748444981089e-19	3.09274697256812e-27	0.0053712424224264	0.0142076354212541	0.0001533751993442	0.0007052376348051	6.286961175236953e-05	0.0542614576964252	0.6593459379854831	1.1356807312738713e-17	0.1972398286696401	2.6172705906811418e-21	1.1265023601756314e-10	9.281596886665031e-17	0.1028055197478427	1.6688276574497996e-20	9.014443068598095e-10
GATS1are	0.2414603078612714	4.979374121150053e-07	9.33053799753859e-22	0.0098450176614471	0.4568211430746708	0.0154255072192433	1.8309202638575212e-10	0.0138355590084907	8.719834776588398e-259	0.7599477409723515	8.060669279338639e-05	0.1586423095718363	0.512750370082736	0.5312274473860383	0.0246346937142596	0.0008955697193736	0.3883764645792686	1.3743359878812692e-08	0.2208272221942696	1.4710308254540942e-16	6.847996499765342e-08	9.95872128324263e-06	0.0130432482817529	0.092162795053513	4.386664358544756e-07	1.940923405926944e-46	4.502363993226046e-06	0.4368427231221707	0.000710153394871	7.129314302292409e-11	2.137755625169612e-31	0.7937538461804413	1.4241408273464182e-47	1.7758094854549682e-12	0.1095623547329897	0.0003554610993224	2.5561034850795146e-07	0.7637456506425151	3.4292625546844436e-10	0.0106457274903272	0.0239915042679731	5.138977826847024e-05	0.0879463139475746	7.760626690965624e-26	0.4089944191151042	0.1611920492860931	0.0006850557545067	3.040419599660122e-45	0.0414596040180528
GATS3dv	0.0060166839115272	0.0046324106782786	7.512250142524856e-33	0.2718835311729873	0.0041658663459688	4.207822115696018e-12	4.644560995147646e-128	0.0049389016161196	0.0	3.431403093166102e-06	8.743276777432613e-05	0.6191337802035639	0.0040902076397295	0.3764213004738266	0.276483620207109	1.05751065663198e-08	0.9678992116233126	1.7369145068665303e-16	4.580976457766313e-05	2.584248732928872e-12	0.2460753224558602	4.671936682981651e-05	3.4638303120591106e-11	5.489858392692701e-42	6.61013083699812e-05	1.1194215446541388e-70	0.4504156261962105	3.017373318757861e-07	0.016726273941812	0.2325902840017969	1.1218698348585881e-38	0.5656715881537817	1.1465372251707641e-153	8.222305185131618e-35	0.0076305830436511	3.3517668956105215e-07	1.537350971109871e-30	0.0036716721900934	1.6392065072093032e-52	0.4417979204212212	0.0055299493049012	7.583559080024037e-25	0.3875970221999278	3.099755115977639e-52	1.242129298204118e-06	5.053293388526762e-13	0.2400807598561507	2.8520925721811325e-33	8.684735649743947e-18
AATSC0Z	0.3313642913785812	8.492474207607342e-05	1.466339721789394e-06	0.3262142995188631	2.8674412008616374e-14	0.268514716777619	6.62782294425347e-41	0.0033605381097292	0.0	0.4612980259766976	0.0017624053332096	0.7382570630543532	0.8641538633624656	0.0017986756496043	0.7696336519243171	0.0002051371538101	0.1814533606045132	1.2137758975025238e-21	0.2445771639874437	3.8864988538756815e-08	0.0005501385394798	1.2623095156554794e-15	0.0001273755549516	2.866760996871425e-22	1.9428692419922447e-06	2.058860511565968e-74	0.0007191891539419	0.4875329275312857	3.329383810280571e-07	0.2714331031840303	4.024861395913102e-17	0.1277992782642397	2.0749052076553768e-217	5.6910883725050565e-05	7.411467819725484e-05	0.8990921541414236	8.588640342018814e-07	0.0922711095606839	1.755287791805927e-36	0.2252157911309404	1.3770642707545894e-06	0.665220378201729	0.1136690598129558	9.67514394126363e-23	3.1255171355486253e-13	1.409005850923642e-10	0.0493981383288418	1.3996076824123922e-64	0.1709248219034956
GATS7c	0.0003989925636024	0.000930220676269	8.784644420344706e-24	0.9211002710505036	0.3621436123184384	1.0664884091249503e-09	2.3113905208792835e-20	0.2923070875505543	2.236036230733796e-38	1.993840239793767e-11	0.3571939490893679	8.212824270863883e-10	0.0038599264762251	0.0096013899515465	0.979308976504606	0.8670744051852665	0.0654075575039284	0.3471052778507855	4.364585597154231e-08	1.183305043512735e-11	0.0175582241202344	0.0451887228644559	0.2288673197880829	0.231959342829644	0.2388255153750196	0.8041746968538599	5.028298319348117e-09	0.0008754549281866	2.687206378259042e-07	2.7334977536799112e-24	3.4330962075674577e-47	0.00013322210193	2.6961677184216475e-73	0.1127686996091895	0.5168332418184152	0.0001539809929851	3.884725487898525e-05	0.3732348904074863	0.00060905284466	0.0119107254824081	0.0002838062544944	3.785590052339266e-05	0.6811303710245669	0.0008327671876215	4.895378634003177e-05	0.8246730105822848	0.0234888862798931	0.1180975110902468	7.355925743604037e-19
NtN	0.2761254762865227	0.1319163986291549	2.3214346489986745e-05	0.2214505186836007	0.0015248800513911	0.0009166255762805	2.565874644365517e-06	0.0462592744449294	1.6794998628750793e-14	0.5956934027717626	0.0744981833270822	0.9494559809867378	0.9071110751538378	0.4782445251560534	0.4730562467850807	0.5538535296144298	0.5511324668898854	0.6562455015364931	0.3743599537418175	0.0030476627846106	0.0514812211593051	0.0012334422483515	0.0009999638987916	0.0004258563516547	0.011649759314637	0.0003508459176201	0.1032924721704372	0.792288433501545	0.2382222388703773	0.2198726656606292	0.1878590471950153	0.4421545509657741	0.1936856720971103	0.0103840539095885	0.3167150615649412	0.3085040205092869	0.3583214018806527	0.4281051441976518	0.445968403582434	0.3435403976370258	1.0	0.7731356266985201	1.0	0.5441281869802215	0.0084121732193365	0.765435645585579	1.0	0.5265051387482558	0.0062540976900346
ATS1p	5.199891332581547e-06	0.0384991447942549	2.662565428863865e-23	1.2215610198726318e-15	2.733890662547721e-45	5.1398608342558055e-46	0.0303628352474124	1.2826261623695182e-21	1.6403342562658024e-64	1.842589706536272e-05	7.56238252707613e-07	0.0713796918835655	1.0365127010933957e-17	1.264299698555662e-29	5.700458836535433e-29	0.0003364602314396	2.0869393574371185e-23	2.6917913302190525e-15	0.0020448951068799	2.8116496804045745e-08	8.534783994910634e-06	5.5337219372834006e-14	2.410115862756557e-13	0.003981267360703	1.4585636085859726e-10	0.0103605674347609	0.0002228574963997	1.3851073808431314e-28	8.15307386207184e-69	1.9918070346540197e-70	5.474534070111907e-06	1.3567274215483974e-33	1.847689683445701e-95	0.0004447300663401	0.0156364590617768	0.0325611040580308	8.735853779715087e-17	0.014647600363399	0.0003700659383651	3.095684645554553e-20	0.7091104036292329	4.467240564641645e-42	0.5654999450521374	7.544899012381724e-17	1.775447025542781e-50	3.69012270710188e-42	0.3911413180211138	2.6806171826395967e-16	5.067763575215558e-51
Xpc-6dv	2.2883638851900347e-05	0.0013473535254528	0.0136826153809803	0.9611251753465232	1.526130858760805e-07	0.0769027304526561	0.0333941861086617	4.6617079356480306e-11	0.0	0.0009738274018842	8.36991668094321e-08	0.0004977191538121	0.0008003167917814	1.5462949629999603e-10	4.212844554128833e-06	0.0009932118981001	1.7772505642644773e-14	2.137046602649885e-07	0.0021028565778181	7.556093994133915e-05	0.0235319077510762	0.3752721678983498	0.1493786199280229	9.594908553161644e-05	0.0008727694216241	1.3610930408507853e-57	1.339575402504348e-05	0.4280862367694514	2.076499645524213e-09	0.0059697308583815	0.8099791682914461	1.2053164087847345e-12	3.885140065085075e-195	0.3278283493260397	0.0009109429044669	0.2653090794578919	0.3785597177918032	1.952067057818412e-07	1.2957273574378029e-33	0.2162216676206411	0.0086853105550317	8.612467460333096e-09	0.0049843192179812	2.6530407502753393e-94	1.8296879272322936e-10	0.0066467558264465	1.7338886874699442e-06	2.4926983543180418e-71	0.0011605409880171
MATS2are	0.1429234633342193	0.6013381640466331	9.2238641286641e-06	6.27530473946743e-21	1.442045660137566e-09	3.218914472726044e-13	7.669651153744067e-48	4.0810188472822553e-13	0.0	0.0001950778890348	0.376439503978965	0.0089505588950095	3.593720749751755e-12	9.827265231016526e-06	7.199790887636106e-07	1.3221509329875904e-10	9.448224353388467e-10	4.124689634052546e-31	0.0105539285257922	0.0364099501858494	3.557634790435436e-13	1.528070445421867e-05	5.512339800427083e-07	1.1550970364474536e-12	7.872104812807293e-10	8.502575900453849e-47	0.0440675382350614	5.1807601103392116e-14	0.0001422625188661	1.2134558823364222e-06	5.616915683388836e-22	5.131094431319293e-09	9.355525214697129e-205	0.948261874136173	0.0001919238673801	0.0013188522594394	0.0196949171677679	0.8094775200851803	0.0001392924246688	1.303377150147136e-13	0.4995273885500095	0.0160894927817021	0.003161890966387	8.104932474917433e-27	0.0001964218817865	0.0976197748985128	0.0127754728347181	1.1311821660933134e-24	2.24756046743654e-06
AATSC6pe	0.8037259997298766	9.53058280945055e-05	4.791556998086379e-09	0.1971958651708277	0.0003741342800871	4.3982731407337384e-09	3.2704933437732867e-57	0.0067953693595547	0.0001044488649853	4.0789522284590147e-10	0.0116864193664556	0.1876747150374723	0.3207059189026846	0.1012704409109805	0.0061238009082411	1.274233930590974e-07	0.0882354579587124	0.5993162226879126	0.0309254262329073	5.159656737579865e-09	0.0777521860286541	8.41829490043507e-08	9.742237508432579e-12	2.1552031538176698e-27	5.098485377948469e-06	9.030478727725506e-07	0.2710696653654804	0.0012169029092323	0.3938894139892092	0.0037577999059105	2.9636221229008417e-23	0.3106222204403696	0.005433634147462	1.1405977004586151e-20	0.0011420742912373	3.966835357317024e-06	4.492792231527279e-16	0.0032407035563528	0.0229929265391426	0.2245921265525837	0.1297669835868169	8.635294606699068e-08	0.6875678031451444	0.0258339722106997	3.989940973005871e-10	0.0002443925051331	0.4764490861234539	9.175827662287096e-06	3.366760564096951e-17
MATS6se	0.9410798288534632	0.0890402968309259	1.3183315046811683e-06	0.4327443023890722	6.501778050404157e-08	2.787144073434865e-15	1.934991925457436e-58	0.0195565023980614	6.344710591932654e-05	0.0004195867038247	0.3420313648164902	0.1733549109671632	0.6713660010152473	0.0039753295621958	5.1710905352814464e-05	1.603386712701754e-08	0.0929085898889042	0.3844979090524054	0.31197762454444	0.0007625062277886	0.5452841152222264	1.3733233967957413e-06	2.3782104216534966e-10	5.0567462322752e-19	0.00354869992874	0.0056429166003832	0.8799955173114262	0.0162966910722285	0.0024913709703389	1.5134541527532325e-07	6.572940626122291e-27	0.3504604862300008	0.0788389986703137	2.1785967839860758e-10	6.279939802692452e-05	5.450040002659783e-08	1.0324032784425134e-14	0.0197111065020117	0.0711642880290166	0.5275721149601047	0.1127795346655657	0.0001332750660322	0.3628495955500861	6.193226294722189e-05	3.428595992539598e-11	0.0461528902554259	0.0363485875709435	1.666383681060374e-10	5.086226344977782e-19
ATSC8s	0.0030806633865454	1.9879148129734735e-10	0.4888916201282457	0.3307475472229196	3.5295339246438585e-05	1.225914676214007e-11	1.2886201522444746e-14	0.7825657235092671	2.5536269899751897e-175	9.235254853621208e-19	0.171773644441299	0.0067627789810176	0.0775777637709338	0.6844975158863473	0.4094374292432712	0.8826800911734132	0.0498811166041249	0.0074021008916069	0.886516855987955	4.8829580748447614e-09	0.0002092622111396	0.0211413415875188	0.4220065857189784	0.0216643070759112	0.000244527257851	0.1665839769888452	0.0189925685259626	0.4833636052885942	0.0003207438416662	1.5627609613860435e-09	6.399077679194984e-10	0.9386712384199136	8.524854983314039e-77	8.921614532350832e-12	0.0711250160447847	0.0008861068722372	0.014044849654661	0.6900067193077923	3.1091166039572663e-10	0.0116717632781962	0.083785558720162	0.6455997889984366	0.0466346981861389	2.366682319770365e-07	0.6261785060529206	0.0967132191483947	0.0009941868183573	0.0027960505812735	0.0867681766995045
FCSP3	0.1271260226681773	0.0129868794504999	5.9176603794023365e-18	7.477427715487021e-12	3.8859830521228e-09	0.079089118246767	2.9231291860089187e-80	6.604034368750407e-26	0.0	8.126724234527177e-17	0.8167097413594875	0.0001491603770677	0.0026959441097021	0.0804306534098328	0.6521897161961576	1.062041457786972e-15	4.895096160217347e-10	9.983165015654873e-17	0.2785891551752398	4.253250146852586e-08	0.0009210684949766	0.0621021126477914	0.3818740365851623	8.266001102060478e-28	3.950227842420979e-12	6.4336651844684625e-28	0.2807383182802931	1.5170129359813737e-21	2.8743997925928296e-20	4.426719855639954e-08	6.043657455894575e-27	9.169787019109778e-37	0.0	1.035092007064644e-38	0.0717077289584743	6.626015050324102e-06	4.46312299673638e-48	8.24018182823654e-05	3.561482949604804e-09	0.0012746098757604	0.0019022125387001	9.349043144403722e-53	5.238900989908359e-09	4.2075250019006245e-25	0.1741647043549523	4.3251941072785816e-33	2.265929101293721e-16	1.0582806205824501e-51	0.0100774480309908
SpMax_DzZ	0.0019514269822841	0.0402737385946962	6.747384233447352e-39	1.9186402484162158e-20	2.0765419713369396e-22	8.957357936695451e-09	1.0669293986999349e-05	5.815548469082635e-10	3.353361838785253e-191	3.936078955169496e-20	0.1909246127627083	0.6530355501745599	0.0012175514697212	0.0167030007943521	0.8525235938337639	0.154848748692819	0.0391782925400562	0.0052220528067507	0.8652011986908192	0.0066210776415518	6.853059286128254e-08	2.6594427978223733e-06	0.0468536929218718	0.8920930431623181	0.0001957563011164	2.114660830596996e-09	0.0662669579254903	7.411206672388591e-06	0.0003139187767543	0.6871224666124889	3.844322971673415e-06	0.0155561253218595	1.5097411173976849e-15	0.0981546384448988	0.1827563208429142	5.166746259322523e-05	3.3759267701233535e-11	0.3186314261451453	0.1118298124607464	2.35574794559803e-07	0.0017632084494947	4.5830124654850353e-10	0.9503311166336352	0.9408024741377518	8.411442880019097e-06	0.0097242353045424	0.0176168912776848	9.400995345701114e-06	0.5418397100843326
GATS2p	1.6036971731651448e-10	0.0448377901734464	1.0775776634011236e-18	0.0889257566924716	4.830055158407031e-18	9.993121596650416e-06	5.077729473331631e-06	0.000320117424913	0.0	9.350343802790029e-09	1.470626238091253e-10	7.730153990945969e-18	4.897087886485875e-05	0.3057295794151236	0.0007415451910398	1.807804235246289e-14	0.0318737759195552	0.002343620071555	1.031054751355656e-05	0.2133889937891689	0.008122577761273	7.327076926476027e-13	1.1670025808927412e-05	0.8034645303896354	3.820714426266578e-05	1.1825407658825699e-49	2.347476561450386e-05	3.431312738390661e-06	1.0351894590095235e-32	8.289558283826067e-16	0.0775139797133774	2.487478230534339e-09	0.0	3.427921343685446e-28	5.235548759423064e-05	0.1940819958421344	0.000380749156442	0.07987159704958	1.4393426386830258e-25	0.5298333217253905	0.0010758390541238	8.862405937860575e-24	0.1143797218532581	4.117498323821065e-12	2.908654926589001e-07	1.9686692639063807e-10	0.413939247043518	4.381620341786303e-32	0.2595201774774923
MWC05	2.1513762016441157e-10	0.2231185880490209	3.8464615025499546e-07	0.1952276991165029	5.042806938199683e-28	1.6110956266188971e-13	0.2431578965107932	7.278637862500929e-08	1.4096730768217205e-33	0.860346370800969	3.5592317868366742e-09	1.2116606142882e-06	4.344918958918946e-09	3.4330504836026907e-29	1.678642066283038e-20	1.7257159961322343e-08	5.720744419497913e-17	9.347981117660316e-05	1.239100043841938e-09	0.0027925574845514	0.9152868745101658	7.846806506123262e-10	0.0002352757767654	0.0997439825756409	0.0003414352023281	7.248850958131946e-06	0.2248220534768013	0.0029247735082046	8.090413136966695e-36	5.2817007767835016e-20	0.0233707520288587	2.696250824827576e-11	0.0004466898706187	0.0005494673129225	6.005358608427741e-09	0.0006112508201646	0.0887336245690788	0.0006450384973555	1.155234427666155e-05	0.1968918067430202	0.0038352525726663	8.003541935138782e-25	0.1944134877132157	3.4939825010083225e-49	5.9574843248284045e-24	1.5061986802183753e-12	0.4110307687334396	6.068554510650282e-30	1.3513474942608566e-11
VE2_Dzi	5.506725051877092e-06	0.0002923507942038	1.751454822554899e-63	4.062802112245746e-08	1.659209513647871e-23	1.4060068066416554e-18	0.0017491209686041	6.647766818833943e-14	3.064284231459025e-120	2.5023272099405903e-39	0.1200542379428165	0.9671088136508292	0.8033104144175074	0.2030546889523078	0.6489941873213019	0.0011949202144159	0.055530021423299	0.9005596461946859	0.7187749277925923	0.0103592426953914	0.1281736456483649	0.0002841067120092	0.0079244300528417	0.0599307679079308	0.0001400989006055	0.0058418885334347	0.0486074349472024	0.6585272667565539	0.0255384242690613	0.4374135865284451	3.756476804310594e-16	0.0083382029777714	0.776789576810829	0.2800532844265282	0.0645064031680515	0.3803904027830531	0.0002165671762644	0.0156798802403698	0.5744967077038556	0.9402384332209924	0.2440067380271403	9.748750042905613e-13	0.2993368330937906	0.0280581801093546	0.0052276295151897	2.789659816954031e-09	0.0559200651456863	0.5016804094236327	0.1605634311336349
nBondsM	1.8318036573868723e-10	0.0022059896549102	3.887626177932208e-10	0.8541643418557036	0.0042780999562098	2.430688071916209e-09	2.2150422465895794e-27	0.2255166000331001	2.330982740965184e-285	6.597029152436283e-13	0.0007227084309155	2.8096558028599584e-15	6.391568377586437e-07	2.4446784525139295e-12	8.625271557740197e-18	9.418779908126064e-23	0.000148428569973	0.3949495394583447	7.90128900120259e-05	2.212848241419699e-07	0.0462710086561551	2.1792457354386667e-05	5.615160478694548e-10	9.50806153079609e-15	0.3694537433855934	1.1587715127750118e-11	0.943446072376953	0.0210126056821829	0.983498793906966	0.0049557266292099	1.2378157473687357e-07	0.0034902471596333	4.766210172703808e-202	2.952341059179987e-25	0.0535000119560242	0.0001614890044659	1.030859618209873e-06	0.4030082811328374	9.311320358326568e-20	0.0087440533270728	0.0356639899591443	0.001134254060871	0.010034228623928	2.1452966831052764e-48	1.3081661346566178e-09	0.4398406840410478	3.194585625660577e-05	6.499531977787695e-74	2.487229019840348e-19
AXp-0d	0.0025764660030871	0.0269226042874762	0.5205142133478509	0.1679759107486497	7.668077364957158e-06	0.0429332223810419	4.4349428303819215e-110	2.5936419491111777e-21	1.138505136608408e-78	1.20437061262661e-17	0.2527048396750053	0.0055216643069013	0.0011252632305754	0.7813735078188576	0.1054053212760405	1.2359803086671198e-06	1.0351517684671782e-05	0.4577843095750989	0.7757235850742628	0.0586705538970816	0.0106736265389469	0.2449595147155444	0.6249710286011014	3.5331532861516873e-16	3.7690334272173017e-10	0.0035411418605461	0.1543342898474495	0.1220194695694907	8.246351536391284e-05	0.1073479982750119	1.8720219236952863e-78	1.2255777278270016e-19	4.528145389412136e-34	3.666097596992644e-11	9.756121922733202e-05	0.0187161806061611	5.3577546463644695e-28	8.605369241353457e-17	5.975304632374474e-10	3.7107755265904888e-06	0.0611612274666314	2.2472288209644592e-15	1.1684876508731276e-08	0.0811821215074696	0.969229897128346	7.149697679048589e-26	8.095964118849386e-13	9.562851174915448e-06	0.014612416698406
MATS3c	0.0855641070410438	5.644948135607355e-06	2.173093404921551e-124	1.4662317102492258e-24	2.688484540239762e-07	1.8756390358628068e-27	4.5647058131220944e-138	1.3554560618970207e-29	7.991839343458861e-67	1.4544341829210528e-19	0.1953409477998794	3.446037539509599e-06	8.279475328361119e-07	0.233126813916692	7.266305166219361e-05	2.1652637954122453e-12	3.612368642943681e-11	0.0837928578272318	0.2639738929014779	3.169079507349153e-05	1.223357480428805e-05	0.8213723398745356	0.0012769727095374	3.62437254273217e-13	2.9247405483789384e-10	0.8363411119906698	0.579883802736632	0.0761319116081876	1.3525861937938873e-07	0.7212332852787552	4.961332413405891e-10	9.427653930242704e-06	1.7331721858045134e-24	9.288580270510576e-21	6.672959832690127e-07	0.0836198531702896	0.1472912650975516	0.0162430550121999	1.3090105890967988e-08	8.678444759214006e-10	0.0001122677354881	1.5650808745051544e-18	5.169636974995391e-12	0.5540462802617919	0.7387135982415725	1.570820925872421e-05	3.5571108027407226e-05	1.954156155317024e-06	1.1528810435436469e-07
VE3_Dzare	0.000798304338262	0.0289174357228672	1.0977250161070631e-37	2.7780032104440683e-11	1.3381095645767529e-19	1.8341072096072514e-10	1.6515931319560789e-06	4.6354747010686715e-10	2.7155671567642946e-94	1.293500043062902e-22	0.1506878947732606	0.8868078991863362	0.1547134273522605	0.0692171769872979	0.7817351200353884	0.1256647364297546	0.0573049288590054	0.44237796232793	0.8151676321500417	0.0120643587735686	0.0007203005795095	3.320246902770333e-05	0.0229035436978196	0.8485447330299103	0.0002412935925469	0.0005831218129293	0.0505625706532808	0.0411132686397213	0.0022566259799044	0.7812953930374118	3.364946197653855e-05	0.0119555634053806	0.0332693526139027	0.3130636300567776	0.7417571133742074	0.1221945900561037	5.026660027140541e-05	0.4949665100365457	0.1956028039309385	0.0133021878310133	0.0289359536365777	5.7573387379180886e-08	0.6461623187471824	0.0303055814805346	0.0003902718665933	0.0035425208018743	0.0376496882099558	0.4361878407241845	0.380024278900586
SpAD_Dzare	0.0056577834054975	0.1143258858658464	3.024746527260229e-32	1.0143487400663564e-18	1.7744922493909686e-19	3.2404592988700665e-07	2.6789145406341152e-06	4.081149106561259e-09	4.0018265281334824e-154	3.088166624182118e-16	0.1872907471848512	0.6553185380448743	0.0012298826807914	0.0209720517895566	0.8788127270887491	0.3137284495794387	0.0371857886372639	0.0119135532573048	0.8699680845002099	0.0063628807905052	6.511117479051945e-08	4.133649665741392e-06	0.0499585560002174	0.4841343377606503	0.0001697608170551	1.8366819763604378e-08	0.0626448237745704	7.427145191305573e-06	0.0005490286181979	0.645827710155839	0.0003424003121755	0.0141890643321882	1.966884954230148e-12	0.1032872599881286	0.1526984263180299	4.4188307875802615e-05	1.0401794799911287e-09	0.3319664252920894	0.0518047880661273	2.512925740495512e-07	0.0022555516860782	5.0044807431752384e-08	0.8602498250478979	0.8233017215902758	1.73347696044097e-05	0.0619107828832246	0.0149019472299876	5.868389112581788e-05	0.5890692546157635
MATS8s	0.1780284057070666	0.0820278617913142	1.3458084163005797e-12	0.7897966828973753	0.9033690426327486	0.0165217419820277	0.0012003378562827	0.0732580240751171	8.702038399624527e-62	0.1679753634102267	0.9480011173347422	0.0013454330106302	0.3619585246939024	0.2702389657010983	0.976835156625965	0.8727918216086089	0.0258983019966152	0.0496114584504473	0.3805447057890663	2.538137829582381e-05	0.3111185632077728	0.1994147392078666	0.901456102402426	0.9117659321526544	0.0123307214619154	0.0052886843882667	0.2864269357340792	0.0075762634493924	0.0017084672974279	7.116507646448473e-08	1.9458662891078322e-13	0.8241044895523263	3.790125433077942e-71	6.869178283973876e-10	0.8906890758071302	0.2153786963309618	0.2447279443001014	0.1148692544751297	6.348700302781624e-05	0.7758703089044414	0.1093285009219723	0.1058069745528659	0.1099562591594672	1.1160311119172563e-07	0.5800998079144764	0.7603495838574487	0.0050863327469216	0.0009254609264058	0.1388737210135336
AATSC1pe	0.0004020750551009	1.1877694390637913e-08	0.0042836213643362	0.8858967386554382	1.0771211619281161e-20	0.0210221022741011	1.8436998685036612e-37	9.982660316625121e-33	1.2397141421709298e-102	0.2238041409295776	3.512478708351606e-10	0.0069868243690443	0.006175056854614	2.305719650420709e-15	0.0528976133646525	6.441014296895081e-15	1.5252999586725484e-27	6.247193472163989e-15	0.0001513625696787	8.523542772136254e-11	4.70821209806407e-05	0.116019133667894	1.960066626846494e-09	0.5297733917884269	1.1432160291354747e-09	0.8333289434948662	1.2585030807221166e-06	0.4040849503504182	1.5665690485892646e-23	0.3715515845548407	1.0089722689870222e-37	2.1579454451592664e-35	8.700239946538371e-67	0.0024276113910495	2.86315847783201e-09	0.1989194141413429	1.2189634965995364e-08	3.2155209941533345e-21	1.4205342871984613e-08	0.5428650466162093	1.7712261634527902e-17	0.1596109887863057	2.2497216007760106e-07	0.032780552397115	2.3677379498576608e-15	1.3165767110769304e-19	9.508352236051764e-31	7.0619577998429e-22	0.0070243693313034
VE1_Dzse	0.0008485429070479	0.0306155383362841	2.4936520791006525e-37	3.242493868571914e-11	1.7328060946680357e-19	2.2885934833256927e-10	2.0822792280598878e-06	5.224322300104125e-10	1.1986246162977853e-93	2.283895462699424e-22	0.1507993329340686	0.8871547526634787	0.1548598257472388	0.0692274132408273	0.78352129942999	0.125650046666277	0.0574035773804543	0.4409037863640858	0.8141122486836634	0.0121062405419499	0.0007230901781813	3.3289585111462014e-05	0.023110272705523	0.8490787050969587	0.0002424970504294	0.0005772489926701	0.0508500656558237	0.0411358930967168	0.0022522545044806	0.7840509648783833	3.3783970391501256e-05	0.0119757824208695	0.0324499073238734	0.3118681309805061	0.7413222760607273	0.1216796770220865	5.041321173291622e-05	0.4951753104981029	0.1969941273831668	0.0132668409039049	0.0287048334621506	5.758032772795837e-08	0.6467767990459045	0.0306285843369873	0.0003872954172274	0.0035873556136736	0.0375149455842706	0.4310260098938293	0.3810886447192333
FilterItLogS	0.0149276686695686	0.2671953809913019	1.0085864850879858e-24	0.0091543123767162	2.3334982944154641e-07	8.754318751122799e-43	5.562598577377412e-31	0.007791365076434	0.1144077433855669	6.328923035519636e-33	0.1847989637706834	0.7211008788541351	0.0003851744593515	1.5774086252461446e-06	1.5047490420396982e-19	2.5669761899302315e-10	0.0002893069635547	0.0062693931595543	0.1874406106033942	0.0087881624367092	0.0071499081604728	2.5001878535553096e-05	1.646242368644908e-21	3.0283912571017296e-10	0.0048537566905129	0.1270649114370335	0.0001186953741373	1.918787555473087e-09	2.399170905957319e-20	1.012455012406408e-67	1.2409276658157186e-61	5.108478116509968e-08	3.992983315880891e-26	0.0092549802029358	0.2527399833817096	5.434171882917595e-10	0.0084815154111053	0.6588368821441863	0.0297382840029083	1.184184296248533e-12	4.723309644658519e-09	0.1078801814237529	0.613621369939891	4.938246918576824e-06	1.1782615261962492e-25	2.4899197954806488e-08	1.311324454064216e-06	3.4476081985335684e-38	1.9971227592119054e-75
GGI8	6.712614534954065e-11	0.1110623971575913	8.963452451838051e-08	0.037245077267102	6.244627975340441e-09	0.0007089210666563	6.992422916617205e-32	0.1230122477741896	1.4882321837513636e-98	0.6718591253751348	1.203558145957071e-05	7.250410019684966e-07	8.479805043517635e-05	4.065278010249646e-18	1.1411923856461905e-13	0.0322280862089585	0.0002385140048197	0.0218920456987808	6.839226776144357e-10	0.695740470571971	0.6705400587523745	5.513794065512194e-07	0.0006625009539817	9.315488657674478e-05	0.7909254740518099	3.3047191647215835e-05	0.1867673413175906	0.8528474190527469	9.35680494688014e-15	3.006112299991995e-08	2.7732964437460383e-11	0.9847789038937838	6.964345868975253e-21	0.0005769313360786	1.1962488174658766e-07	0.0001760125681732	0.0014154233159341	0.9151186047176734	0.0007960439134798	0.0717737122040384	0.057807888489476	5.687062786216007e-30	8.729636750724776e-06	1.9697763909063323e-36	3.7531853828462105e-08	4.257973880272503e-21	0.0019284405482266	6.900156687599894e-26	0.0010553954562595
AATS8Z	0.026736255505703	0.1668251592959607	7.012878016252013e-23	6.933362174551243e-09	0.0006467779705045	4.759911883569071e-06	6.517006147730856e-22	1.3895051394580268e-13	0.0	4.060518042334113e-07	0.0085772380097022	1.666352529712308e-06	0.0720152555410734	0.8886605494605617	0.7140172734300378	0.2212728472662382	0.0003978831441387	2.218165766293513e-09	0.5594442010386171	0.0272013701255845	1.742946180112797e-07	0.0010019172173742	6.728041034607946e-05	1.5572731835295073e-08	1.1263099755066624e-11	4.629023088125215e-36	0.0007573964793657	4.2446955676209113e-19	1.2735481670199237e-13	5.1354853122062885e-18	2.1937548693281596e-48	2.4830127225677054e-23	1.603933719730329e-300	5.408513928575685e-29	0.0122931473464137	0.0530623421884934	0.2478691870391881	0.0317889553208515	1.3476866054124492e-06	0.0004744846765067	0.4771865968430013	0.0342137393570308	6.938494048474265e-06	5.92780111125711e-24	0.5022372071167263	0.1891631485809808	5.644860415656866e-05	1.3082787049796222e-21	0.1078212577627638
AATS3d	6.999509008064761e-09	0.2174422752242087	2.089655737820816e-24	4.448063026535716e-21	3.706545301328125e-11	6.388356716469845e-06	3.714066481988565e-52	1.6069933955589503e-11	0.0	0.4885136218651877	4.8608816856168875e-08	5.4016508417628256e-17	0.2385830881559225	0.1175243167951767	0.0051697393046886	4.73406350270819e-27	0.6307480736106069	7.37837109596391e-07	7.581738572503482e-08	0.0132799682571023	6.579958328008536e-15	1.548856341385013e-07	0.0001293372015736	6.2545551338251425e-09	6.902741003439172e-10	1.7567406537156668e-56	0.1500652839078107	4.346748376538138e-36	3.992752853583929e-26	2.2054557716997465e-18	8.192508412984771e-11	5.215591321696667e-21	0.0	5.9746364392420745e-15	0.0006596773005689	8.453455238765066e-07	7.781350928718654e-53	0.5036397531257264	6.807136313971259e-06	6.730429066794183e-18	0.0898430877946227	4.994126467823388e-44	0.0273164165624534	1.4032434949260195e-28	1.2061061325414344e-08	8.296438092984321e-35	0.0004867119777745	3.6061709549020253e-44	0.0001860461559987
AATSC3dv	0.9706271861011672	1.1094486411661224e-10	0.0005297833776671	0.000664084556529	0.7579915898599265	2.6705687498264545e-11	1.1664231736967881e-89	4.236459089197624e-11	0.0	6.841258874727444e-15	0.0001118040729363	0.3372460174307582	0.0334584360637473	0.8976080132718038	0.0008765687214895	4.652637993897528e-12	3.809587679114268e-06	1.371589861244608e-19	0.0153020619283559	7.763858875178938e-07	0.0477299215882108	1.5116727999094196e-07	9.260199088708232e-21	2.957205062629209e-51	0.1751559944036868	9.381943296840864e-79	0.0042198665966937	0.0359109721974868	0.0771749427102944	7.53372120359159e-15	1.223399420073023e-84	4.474659850959e-08	4.528564604843844e-257	6.833975379312935e-05	0.0035533984777622	9.338904389488739e-12	1.6254304800839143e-32	0.0024531563109485	1.451527749352013e-51	0.8548520171367588	7.72295561074167e-06	2.0677102103568883e-25	6.218374818719538e-09	1.6288164088090218e-48	5.552328636144118e-05	1.490653585180905e-07	3.983921640738071e-20	1.3330939298887304e-19	3.3986232970169053e-23
Xp-1d	3.0055439730338026e-06	0.0608238985679272	3.194963958869097e-14	5.852102124323505e-14	3.5599292807108816e-45	2.3390113009833755e-49	0.2448332062465817	1.4617379530916232e-14	8.308098456461347e-107	0.2951285274626367	8.500284182199688e-07	0.0110244580967262	6.360339112088502e-17	4.576247919353971e-30	8.663116722736203e-31	5.326018347833031e-05	2.028205764343428e-18	2.033803511235428e-19	2.8315324403169125e-05	6.149761656260151e-06	2.385627854777105e-05	1.8723027825623337e-14	5.634103030451621e-15	0.024822680592957	4.807657787233127e-07	3.907614206266412e-05	0.0288611739907189	9.527470698323204e-23	3.0677244365517795e-61	3.0429569539395306e-66	0.0001000293848511	7.206659161098738e-22	9.665909953132985e-107	6.236344377684704e-06	0.0051363041236239	0.0042693745231809	1.0689907423479625e-13	0.1972039723339405	0.0732144080739988	6.689159414449233e-14	0.989536679471892	7.059614975817112e-39	0.3137011038947089	2.2835315297289302e-11	9.571898328936095e-41	1.2932756924512988e-41	0.3030585946907732	2.560251111210604e-12	7.777168546447593e-44
TIC1	5.2785935006076213e-08	0.3518164761866039	2.1007576488572527e-28	3.8450124365971336e-14	1.0053161275628623e-41	2.7162715255948704e-42	2.13312424987249e-12	3.728457751848556e-15	1.0688227762476744e-85	0.4130639388440679	0.0001022015675638	0.0176669877183924	2.0955839226871784e-19	6.156575964050294e-32	2.677447208821706e-31	0.0060517901316619	3.82656759973516e-21	1.237474497595825e-20	3.7251361719177393e-08	0.0021106129850772	5.08410960105578e-10	2.3985903801620585e-21	1.0486960370972616e-20	0.0184689949450176	5.651507621492887e-12	4.046268746270578e-10	0.2272583879691906	2.220623376977979e-28	3.499809509663516e-68	8.410916445935214e-70	0.2793403011914227	6.49293383439704e-27	8.94200776291379e-123	1.625862431398681e-17	0.0165141361076746	0.0339577825255271	1.0902837843299164e-23	0.1642943065039566	0.014469617015361	9.102709053978103e-12	0.7120534129398176	2.8750064287205958e-55	0.5811683833461213	5.680925504467196e-12	6.821679929471083e-33	6.835119706704758e-56	0.7749064413292353	2.428354136092672e-11	9.13067611932506e-33
MATS4se	0.0683071089017705	0.1862990993451794	4.81010399052529e-41	4.2418382073702896e-05	0.0147795911057279	6.020850545620669e-08	5.463222531342187e-112	0.0224350553932644	3.083431203840355e-06	0.0001352145259822	0.0230715676609698	0.0727553584913661	6.939202706180348e-05	0.0043975082695956	0.2563073807524232	1.4397042164303367e-09	0.7917317632646326	0.0061367224929624	0.0033817850256936	1.1877643200688147e-09	0.0362158429688554	0.5874242428514238	7.878362725094018e-06	1.8064215458331432e-30	0.0082311212474289	0.969322395180258	0.7470986836137194	1.7396465120718548e-17	1.1070309105879925e-15	0.3801672428710569	1.1386718466598744e-26	0.1334970241228407	8.932036578073298e-55	8.283763189719057e-37	0.0796581489284197	3.561355465288844e-11	7.069975772903316e-42	1.1531485312631005e-05	0.0043371957321645	0.0174045439388271	1.9144777719776308e-08	2.898294425394605e-45	0.0010920343454785	0.3839283518508736	0.7002953627007755	1.7533242921613797e-14	0.3982883165367042	4.761972531207612e-12	9.803073459408614e-12
nFaHRing	0.0154658191504942	2.629501361552288e-15	3.610365692068729e-07	0.0012315662866209	1.6179767007573918e-05	2.325020082937462e-07	0.0008407632739979	0.2041957383865559	5.635274278442693e-78	1.0234305269735409e-11	0.0064557753869988	0.3123279548677677	8.674132322420912e-05	1.4077720099834527e-05	0.626481686451428	0.2511182643246961	0.0081421254397727	0.1885699503639164	9.662143137166516e-06	8.681498124838358e-09	3.3733322150789586e-15	2.6517902517254146e-19	0.0023105176116592	1.1839731785469477e-08	4.78288621686699e-09	0.0062251810849321	2.110802708026015e-24	1.2725120822958666e-06	4.733831327398743e-10	0.0097458275453663	0.6834544304290282	0.0079984989086071	1.2717923271620929e-15	2.5702459732403734e-20	0.9144144650896804	7.9440502482217e-09	9.321206551522106e-06	0.294693365081168	1.2161712900967098e-15	0.6869988288428633	8.621064009732945e-12	2.4686968449423057e-08	0.2173337011953742	3.9787987448158144e-25	0.5119041855490791	0.0076329186780971	0.0001476389384311	0.1907225182106799	6.573577601163003e-16
GATS1se	0.9052796373896574	3.912223920867625e-05	3.363888928178045e-22	0.0270530241488443	0.0001185843691706	0.0123954382086176	0.9412492844478388	0.0400184114190777	0.0	2.6815731721681347e-05	0.0110593418581189	0.0136565032013428	0.2051759447781672	0.0570850509799613	0.1722543904155317	0.9301177507038918	0.1789443547495242	9.717306167919724e-33	0.2405460686701652	1.1738514079218233e-13	7.2368547899935395e-06	1.1219183265368762e-08	0.0884105662422029	0.0001494516966557	3.120907471746868e-05	2.355696446433622e-93	2.517367648402048e-08	0.2420276948745913	0.6114614344271689	3.183671042581769e-11	6.440974404950544e-10	0.491152661704014	1.8320466048194984e-226	0.0006733156325932	0.5254945306107206	0.0009087909179091	0.0448090133443364	0.8301825801766918	1.1663714877309568e-40	0.6507374152100227	4.169360706710329e-06	0.0008055901429625	0.7537981139600027	1.4306035001967248e-57	0.1367999937445438	0.0263937788274563	0.0020505597805183	4.1168407943117085e-118	1.2967777831898397e-05
Kier1	6.167517318282945e-05	0.0575555688264984	2.45515387596792e-13	2.89354328935653e-20	8.732618928378278e-41	7.056936867113565e-58	1.6483063453248796e-08	1.1442073723225474e-09	3.439584619608274e-81	0.0106179137619809	1.1013998445853652e-05	0.0494796671920985	6.552635188967405e-19	1.699438553179236e-25	4.4144390523871605e-31	0.0632873144663221	8.316544000008158e-13	7.225026906429726e-15	0.0020504496038363	8.667710062298053e-06	4.5456816399674894e-08	7.69496763451365e-13	8.557138053604507e-18	1.6146637885502175e-05	0.0001907889600548	0.0009349672358882	0.0047280998322472	5.679049515078603e-30	1.3464927697223566e-55	1.711136242203041e-74	0.8914345401881294	1.556466452468115e-15	8.551785989788499e-87	0.0020675168664843	0.3308849526010302	0.0253926283626524	5.930214718390006e-28	0.2919133403996529	2.4163006147398368e-05	3.164414675208691e-22	0.1477358526503278	1.866668867192245e-49	0.0470786890328471	5.010225356966924e-12	4.3322442935351117e-41	1.781715354598459e-65	0.002069326440036	2.840357444130673e-20	3.853960785644285e-56
ATSC5pe	4.2015938102694944e-10	3.5003100979416706e-22	2.0808557897998693e-22	0.8186434562282374	1.4334647974740852e-06	2.037102807579964e-35	1.0278583301029903e-55	0.003398041807522	2.782898244190272e-23	2.3693349233319777e-06	0.5093246044929676	0.0004483849415267	1.2449197451939446e-06	0.0037939222278066	0.4287593741796893	0.6178347194744518	4.544404176584396e-11	2.3472954555071374e-05	4.631013329932083e-06	7.030803321020489e-09	5.2136486116663564e-11	8.02329937861843e-06	0.9175894370076626	0.0943865990747573	1.287310306762072e-16	6.357544801033253e-12	8.874342008298616e-13	0.0019711236490348	0.7000335866744613	2.691436583280668e-13	4.316195558900001e-13	2.6583863955378253e-08	0.0241543099487138	0.0026574554087642	0.0047080666824266	1.8946957922231552e-13	3.3662810904310626e-11	0.0143828625747035	0.0199114504966909	0.1054531600664471	1.944296976200609e-07	3.69463567095328e-05	3.379975425182704e-07	0.1368525324996435	0.0337520530922871	0.0306076167242452	2.0538511712618546e-19	1.4016965523493869e-18	6.728637936932208e-19
GGI6	4.987070574424515e-08	0.0128105075376011	0.0809475017319744	0.0091656009800905	0.0033172694725502	0.0001147161527196	2.992258631330782e-11	0.0003213482856185	0.0	0.6121401193611402	0.0029992549422055	6.877322009869911e-09	0.0059683687891263	4.1290384521270474e-10	1.8259979554004572e-11	0.0039062804613244	0.1442033429578076	0.0034631938542333	3.2832154259166e-07	0.0025912298077334	0.8512441025472791	0.0001184023730172	1.0068748233366458e-05	0.4475148311300201	0.1709804894689787	4.339751492163224e-19	0.0335489023398259	0.0019136153647002	0.0433914925206225	0.0045529682879442	7.958556965911979e-12	6.496970494310014e-05	5.263728564162992e-199	0.0974692885119706	8.924907659736408e-05	8.099234770828036e-06	0.6248421807584705	0.2388522003508588	2.5816754035571642e-16	0.02374079045204	0.5792778314686797	9.05535092354616e-10	3.173644911672733e-06	7.523733895353736e-62	0.0034769754276249	2.148312044165918e-12	2.933200774281556e-07	3.219467503502114e-73	0.0001816896138908
SRW02	1.5929967028655394e-07	0.1189228196960849	5.255623519011016e-17	1.5594241600590812e-10	3.447567197159286e-42	5.355300497620974e-41	0.529257094132205	1.5505239622632548e-13	9.935854785902306e-65	0.580285540298043	1.973311125598907e-07	0.0038607463496327	4.3117031237115294e-16	2.928832651172726e-31	7.338044089560178e-30	1.8519540790459367e-06	3.350250728087067e-19	8.624190051444591e-18	1.011734371937034e-06	6.716424274519449e-06	0.0002875602376457	3.2812602169426345e-14	5.731502765746589e-13	0.0868644601449914	6.387003259589816e-07	0.0020990089498654	0.0914765159712891	1.9617912222526465e-19	2.516929129636452e-60	1.6114512152105265e-59	1.1801577633420176e-06	1.575665319875002e-21	5.0502818015298974e-83	4.075075666443575e-08	0.000725968823093	0.003318458711798	6.634873059732562e-10	0.0798850384840462	0.0492147465592104	4.034608455661607e-10	0.5607924767946355	6.810181278377687e-35	0.3146329052263347	5.08039883280072e-15	7.843899617714267e-37	2.3312497568479214e-33	0.5561796074937267	1.8306325564224537e-13	2.3515699615667708e-35
SpDiam_Dzp	0.000668899225717	0.0002987810686097	2.0802343513831133e-48	9.309249502042466e-28	2.0855012529619785e-24	3.3122998617652255e-10	0.012255742739112	2.1143815919993589e-10	6.21484485493589e-222	2.4128329726669007e-29	0.5313033574476679	0.5674990880756007	6.080526584711785e-05	0.017893222739712	0.8505058676020107	0.0178093968593731	0.0511216422079697	0.0031825868023215	0.8670324952555393	0.0751120751298505	3.331736679014244e-08	0.0001662287658484	0.2820364418781386	0.03065588138482	0.0038049418779386	4.01516953877974e-07	0.2260471442255708	3.08357589077607e-08	0.000772990739157	0.5476523141609393	3.685056796305783e-13	0.03274522125755	6.146484106822576e-16	0.2844727072209772	0.0178422932906629	4.0150576935628716e-07	2.7329764953566704e-19	0.0548803607106739	0.0084689983324236	3.062861732112155e-09	0.0020153089197779	2.0723082822483072e-14	0.9609683963695088	0.7044378522295629	0.0001040724234037	4.18547881302945e-05	0.0256308723622858	2.67817369640071e-06	0.9477006192369172
BCUTd-1l	4.821220899327548e-19	1.898633730137938e-27	5.6029015394154375e-220	4.0009234542858305e-09	1.5451605233531148e-31	5.375293790705857e-81	5.253672337302871e-11	1.6276101095053704e-21	8.897872207816088e-192	7.959048706519513e-149	0.4106090677849354	0.7822135295780382	0.0004700226755973	0.1032193472203409	0.071703333976572	5.59363502215501e-27	0.8812182842906007	0.0028742935025671	0.5265670817833469	0.3394023559521489	0.0013015248064167	0.347625990686445	0.0007923376294853	3.6778218334531875e-38	0.3082332963757871	0.0069144834996874	0.6500087841997493	3.170914017675185e-07	0.0123858225224444	0.0001422905768503	1.6699167201995674e-149	0.6189426979974519	3.0089161657636784e-20	0.3315686107781866	0.0096430106331698	1.137277018174236e-11	1.2192468319312584e-16	0.0001681936674996	0.0768584060986432	5.28501011711047e-06	1.393278512224747e-06	3.1436601006661392e-43	0.0620005326904875	0.0681396210498015	0.0632104067389373	5.243180658388388e-91	0.0938463524542417	6.6018580248105614e-18	2.015435096010878e-05
LogEE_Dzi	0.0079581159669202	0.0793839252074992	4.919107219330598e-31	2.5027337021688606e-20	5.945570267139443e-19	7.937401255167237e-07	5.332675764432989e-05	7.147739143661507e-09	2.2741486261235312e-148	9.766547707722894e-15	0.2617649286515301	0.6213704257443401	0.0003547285566856	0.0194422487558369	0.8690651484239518	0.2601566188661727	0.0356471005505934	0.0115177874251042	0.8526796056085633	0.0133022304874889	2.4005690591152712e-08	1.181072204367961e-05	0.0868623856007149	0.8093661908066493	0.0003462326503338	1.0593542500025684e-07	0.1278635777726139	7.366080262961425e-07	0.0006013574107788	0.6060904262700195	6.599009651297048e-05	0.0152238501555246	4.764673275283724e-12	0.0695411660528554	0.0661851606162188	6.234984354698436e-06	1.373002500605274e-11	0.193623803284845	0.0133138990285657	1.1635013205657582e-08	0.0020887763764896	1.3343206092136833e-08	0.8667264043724033	0.796830479328343	1.1811597198802913e-05	0.0377958747892571	0.0145504049614902	5.960909008840566e-05	0.5496977223461186
SpMax_Dzm	0.0019492281110423	0.0400853158477296	6.457769727440403e-39	1.918969634383289e-20	2.0550473575055213e-22	8.929907921198019e-09	1.0730957179822928e-05	5.826540532834871e-10	3.071651444232115e-191	3.856359302853169e-20	0.191223076029306	0.652628508313132	0.0012187382635928	0.0166910842393721	0.8525479097041418	0.1546311455167913	0.0392211565077389	0.0052178661801919	0.8654786851212968	0.0066342585706916	6.905203390452907e-08	2.670309949221566e-06	0.0469887565202942	0.8939448473077144	0.0001968641771945	2.1291184660554588e-09	0.0664024829757598	7.451456302653972e-06	0.0003144386775479	0.6863892969550479	3.784949599204888e-06	0.0156083296572573	1.5229264497317182e-15	0.098042638270562	0.1829781226975858	5.174035102873955e-05	3.3638990788503694e-11	0.31852362545019	0.1120061596914462	2.3667778924231198e-07	0.0017607268781084	4.5365104314715486e-10	0.950987013128306	0.9408563432223622	8.415186994697438e-06	0.0096920971490196	0.0176421035609159	9.378980112206834e-06	0.542257210940409
SssssC	0.0171619693297032	0.000136250415859	4.833634288918318e-06	4.029079549034817e-21	0.3727605683329439	9.502373951831904e-11	1.525986122708313e-07	0.7054544805452185	2.81626952849462e-08	9.390204867434725e-16	0.7467375766753654	0.2666428478903976	1.2147293659281758e-14	0.1099619197798752	0.2391330258929284	0.6526801778540883	0.1413978584064122	0.2065228754072819	1.8817443658449268e-06	0.0437356290650402	8.409419619091768e-22	0.0159294814173257	0.2992870709168073	0.2756906637978285	0.0425015924399276	0.0237107859992927	6.795351370502513e-12	1.9728804455022843e-26	0.2668975736478403	5.48327898796628e-05	0.1169864413121682	0.3673677274615876	0.6479391066974247	4.7181564246835385e-23	5.439798893081904e-16	3.847583193789206e-31	4.7288998798319715e-28	3.646478496668277e-10	5.22326033918348e-27	7.748301657235033e-09	9.258221404021436e-05	0.0444719066245569	0.8759252613395401	0.3471842110782107	2.84205333885238e-06	0.0059336897215284	0.0023177685278129	8.212905394328312e-06	5.46389568734382e-23
SRW07	1.8143244053977118e-07	0.0409170939399217	0.1698740467694276	0.644688502509134	0.7002225901987562	0.8261273217213554	0.700676985622688	3.201781657917461e-08	2.3332914706668143e-148	0.7205383360050186	0.0023589974378731	4.6156055126310944e-08	8.51512796839951e-06	1.593539767110152e-05	8.248680412293809e-06	3.451654099124483e-07	2.0355199832106116e-14	0.982967078748416	8.391556288254704e-07	0.0141865399002099	0.078269518628251	0.1764623407071592	0.1357186578278918	0.0409797284035855	1.2443040475071942e-08	4.924758835344153e-07	0.0767633644401749	0.9814309850518071	0.3433566749412212	0.4154359881432731	0.5796571984257572	5.359358328238103e-07	1.0893726716745912e-79	0.2042661178249687	0.542332147305574	0.611030087054743	0.7964178898739469	5.020381135978513e-05	1.049349615044282e-12	0.5658261260991653	0.8973198471609416	0.5866051630783529	7.804455363539178e-07	5.167097655606895e-16	0.8580795522684084	0.6867413389333448	9.236794471197632e-07	5.385642996719205e-18	0.9840422338491736
ETA_beta_ns_d	0.0001731228969445	0.000200968840235	9.682082274272308e-45	0.9572078486930096	1.992520667166485e-18	1.7117968003665996e-15	5.08462714478663e-18	0.1416246500219145	2.696087450308217e-38	5.966137444083448e-37	0.3931542397905219	0.9441544543734746	0.0030100843972163	0.1891718211961079	0.4686567778553345	0.563498209063588	0.0875833460974025	0.2475504376449927	0.7854166933114446	0.1410205431075395	0.010916575069257	0.0058529671840665	0.0401867602124663	0.5812111522247103	0.2748765803708243	0.8742764766576082	0.0873011887781831	2.2864659924426606e-06	0.0238482147749031	0.2190471560306468	0.1087399821058596	0.0137009433870704	2.7708432822698763e-05	0.5841436083086029	5.7839057384231814e-08	1.66123444224898e-06	0.0002037019634029	0.2621707594830942	0.0010651461631037	1.0171959556253475e-06	0.3982126986844465	0.0018856702360564	0.0005508627260568	1.1987929042289282e-05	0.0614132417482164	0.0298400255462433	0.0040503539019326	0.0006859549034931	0.3913802197096314
ATS1dv	1.87428996945595e-06	0.1637019746350934	0.0004880671061758	0.0506673031006882	5.703849253760167e-26	6.1202115627323774e-21	0.1494492139142738	0.7170118028435478	1.4497737418901013e-128	0.0046220117726222	2.411737381948844e-06	0.0001918989937393	5.400278555487593e-07	6.750515866122745e-22	5.21312575083079e-19	4.80517033910919e-07	0.0001989164986097	1.4417433054955257e-21	4.50777205277013e-08	0.0096916850185624	0.6382396224400473	1.0081956906961292e-08	1.5436034832766185e-06	0.5387132042956658	0.5753318747786207	2.2273360435566499e-07	0.8832272695830881	0.0021474029902259	3.9082832774073085e-30	4.87713026525409e-25	0.0004899528682556	0.1860556611726938	9.715658149127104e-86	1.4657143061885396e-06	5.24022410418118e-07	3.9358628247305455e-05	0.2400345157270619	0.3409041773687931	1.98894650749158e-05	0.457909198572089	0.2492974465684401	1.6646381010064872e-17	8.274609560020788e-08	0.0134773338978491	1.6308110263438076e-16	1.480502764062074e-13	4.703004715308522e-06	0.3288450075027479	1.454470607319665e-12
ETA_eta_RL	0.0032747403989687	0.0997938151210841	6.545507208260959e-31	9.205061396554551e-10	2.377949212396207e-17	2.232186393805345e-08	7.34440601753329e-07	1.4947712582777662e-09	3.234814123636588e-96	1.321077971904556e-19	0.1554242865540443	0.8360125551916031	0.1547456251454555	0.0614673814733683	0.8069262528648059	0.2786404480882289	0.0383008681403564	0.2221586187039728	0.9532417026563914	0.0101487349462465	0.000772896805375	2.733964723271309e-05	0.026959902763907	0.4494161141098235	0.000117536413052	5.580297664865544e-05	0.0305700490194802	0.0500389828415594	0.0023134324502447	0.9128783779304854	0.0014185524824745	0.0072528048060674	0.0005608524072792	0.4783874845915152	0.6940814278900109	0.1130056133416718	0.0004808842211251	0.3815312390098795	0.4779652480829826	0.0242310255427488	0.0211528969348252	1.3861918640684344e-06	0.5392863972584511	0.1278900894374162	0.0007662748880273	0.0318151741484868	0.0200878377515867	0.1054683037568614	0.5932992599651002
MATS8are	8.971426612788623e-06	0.1734179352794344	0.0208722256999638	0.1712851999622904	0.741506268163872	5.42694559990901e-05	0.4720365937554954	0.0559275538521258	4.783057832191812e-144	0.0350180685406907	0.0049063877023857	7.190457211027411e-07	0.0068445853562757	5.932983239124762e-05	0.0637444085392896	7.014075749090732e-05	5.056179605638257e-06	0.5002845827186694	0.0002735766026666	0.0328302463483366	0.9517335794384816	0.2007400412831744	0.1448107960986014	0.3597944127427968	0.017868504241403	2.146471292773645e-08	0.679162146984157	0.035387514029275	0.5000037360135158	1.5598713346666684e-06	0.0351296615468248	0.2213806130833079	9.308144524752248e-85	0.0007191275871907	0.1934912334553641	0.1808236472411083	0.34281564330597	0.017852019394849	1.842540467328215e-07	0.6377466354858933	0.0019998488346866	0.5006940083425968	0.1446788491773843	3.8062767697431844e-18	0.1881752746354449	0.0017951939775495	0.0001699062099158	1.8746580670786263e-06	0.0093579825116016
NaaO	0.1636256507877189	0.3629109167103252	8.33239182479665e-161	0.1275595905875926	0.4021223730234252	4.5486676364356076e-10	0.0148554794021817	0.107349641996951	6.242086483524851e-09	0.0118654205980856	0.0935746660255915	5.196476378329711e-09	0.8619111897865978	0.1005312908253135	0.054476230349491	0.0301132494145323	0.0327442979852213	0.8198200262131005	0.034295374914466	4.140526143392192e-26	0.0793990265315813	0.8647833554952362	3.253060911851208e-06	0.7791272005000339	0.460721956774536	0.0131980292925393	0.8599712340584138	1.0553213208441248e-14	8.158473728415223e-35	7.898231675107326e-10	1.0088430506187468e-84	1.1119289002527905e-19	2.0217265628550467e-98	3.4396081591459264e-100	0.0814988342750358	0.0108944343665293	0.0137083597261377	0.0257229550205524	0.9882873913060688	0.0156838027277722	5.307267754110577e-07	0.5762516838012897	0.3537738518109306	0.0064400857490516	0.6543994146156494	1.2351479103395806e-11	3.4196006743343734e-06	3.546011321882143e-05	5.290821168786296e-12
ATS6m	1.5531168160359252e-10	0.9828168735455984	1.2053418944815462e-11	0.7606410681025875	1.4076109882789092e-10	1.119762427161739e-12	2.069752497162244e-15	0.6508724830177686	0.0	0.0974735368793304	1.914077961639629e-07	8.644580030840848e-06	8.448166582391674e-07	6.544459150038952e-19	3.84550055773798e-20	0.0008342012553073	1.417676108358044e-05	0.1637701385421702	1.4383906598871294e-08	0.0158523287935232	0.8342460238403604	3.071374630148749e-05	6.765159510087716e-06	0.0003140996978349	0.7259771983038465	4.394331951650735e-26	0.5107539853377436	0.0439209128423804	4.336234371740946e-19	4.1459385281682034e-22	0.0140529651664618	0.1493089665469058	9.902967701641862e-91	0.0005848882229436	2.1450988851405235e-05	4.9071723713764325e-06	0.0015130618470602	0.8706457609023849	2.7570803627473875e-22	0.7210169356557592	0.7744187486515743	5.305980724294128e-23	0.0001233501123743	6.763914264287213e-81	2.974222126943771e-11	3.890254904419213e-26	4.1389354860972455e-05	1.6424032568209931e-91	3.717149994233402e-13
AATSC7dv	1.8359303531367733e-11	0.0061210063323705	0.1966881550472757	0.0182404259938828	0.0954341305218374	2.9886700800622306e-57	2.203256763812352e-85	1.2322190639791723e-14	4.2221684633185075e-121	2.5540031701395353e-19	0.0001175572367006	4.813013544814743e-12	9.138346549891553e-05	7.559959557490964e-07	0.0310789218805547	0.6985047502826389	1.0562254468128092e-24	0.0435116594686002	2.414988639530532e-20	0.001992761723573	0.8663811861173075	0.2857129046391359	3.732815503663743e-15	1.2466222550191401e-10	3.4501261108254402e-15	0.0002621066206612	4.2397546819689345e-10	0.0066742747923359	0.0340286289657734	3.3653568340848635e-54	7.427011373355042e-70	7.795698380381282e-13	1.470611733544738e-65	7.229504497233223e-11	0.3968562062167592	8.238097551417927e-15	2.2612736218727094e-10	4.1319339705426325e-14	0.0002347721570496	1.0518075211461488e-08	1.2730247902652384e-23	3.3548371604096707e-19	6.463943960270784e-14	1.7906229675839303e-09	4.975415933320921e-09	0.0018635564522052	8.046502596763178e-51	1.8291565708661376e-14	7.996081558147256e-80
ATSC4i	0.0011088254320234	0.5421987172405615	0.1408268861658698	1.1755175876642279e-29	1.4108747518875522e-17	1.9282742959919219e-13	1.5974064169016827e-70	3.5482457086794085e-18	2.742858468463503e-230	2.9840700090826204e-08	0.0025083765861697	0.000343223876713	1.0403686042833116e-21	3.59744466247739e-13	5.2451088616324615e-11	2.256476954196589e-20	3.508374888007656e-17	3.295759608703529e-22	0.1478647684400455	0.9554933848050214	2.770032985336575e-15	4.5280706156318683e-07	3.3514398837738136e-05	4.4419642566697394e-14	3.7863525595738106e-11	2.342744256514425e-16	0.0045364464753506	2.791884134971479e-25	1.3177257766079085e-13	4.6251959293351855e-10	1.7471646089574486e-46	7.033571932638713e-16	7.916515603626988e-95	1.8221079798644023e-08	0.0002007541260221	2.182205536635321e-06	0.0068425877678556	0.7429634989118289	0.0041688912239492	1.1770300384321637e-37	0.2678323832080923	0.0529553750727841	0.0044103924129893	0.0272304889384369	1.4467317200905693e-25	0.0007453466150947	0.0002140933600724	0.000119129191221	4.3925667093084145e-21
AATSC6c	0.0043610453128239	0.0598983173990058	2.0631967837915687e-29	0.0004282246532017	4.71550375803425e-11	0.0424599743574826	0.0281912312245871	2.419823121425215e-06	0.0212305982516292	6.333545646635787e-08	0.0005746212803398	7.132879652096165e-09	8.704421557099472e-06	3.7231142197926636e-09	0.0004320913147388	0.0005165270868204	8.387681818850217e-08	0.0009955081420957	1.0271180461932938e-05	0.0252826380437702	0.1990448305444335	0.0053630947945069	0.8244250413565751	0.4729545278653118	0.0083331816290969	0.2173233410171685	0.6534465320346541	0.6582917516819862	0.163894658271276	0.0019744514726858	7.952781906415025e-08	0.141323157603199	8.438140872197199e-19	0.0004413043635535	0.1967198870487003	0.102389921649282	0.0218561093233451	0.1399425399441301	0.0038094387021966	0.2227507043025006	0.0006216671965252	3.71395476153118e-06	0.6208530635424496	1.0933069807678258e-08	0.0006861764280981	0.5758865525608265	0.002453933950524	0.228239865165741	0.3859418620846555
ATSC8m	0.8487603699552253	0.0967194257932049	8.389970615624063e-14	3.120424272246957e-07	0.8301038471059736	1.2747184285491062e-19	2.290408735485261e-28	0.9080642100687556	0.0	0.0016233633575906	0.2532396947699017	0.0713738020870424	0.000952469553774	0.7818805232892226	2.178608674044292e-06	6.18550301633411e-05	0.8265002745455802	3.1286121883239733e-17	0.4335973909833405	1.946461159919098e-05	0.0090304769296158	0.2453160171444395	1.15174802163513e-05	0.0004245452069988	0.3561799628753019	6.298615849143583e-22	0.0044288503300873	8.176292406874376e-14	0.0007141666395169	4.1759284984340496e-32	2.0011987469473677e-46	0.0287993990146335	1.1573648174541338e-269	0.0071842971991173	7.54445800064138e-05	0.1798595878434288	0.9297008245177092	0.001642671798004	2.2464024384908675e-08	1.4262075425150987e-09	4.55656327454678e-10	1.2579480116283349e-08	0.986735286881228	1.179453196001409e-40	0.0866414109271211	0.0697839123002113	3.7984748349601336e-06	1.4164152797064438e-07	1.4508272096668414e-22
AATS8pe	0.0005633616993369	0.6151544912366687	3.2112278220774407e-16	5.724834738632258e-06	0.0477149387839671	1.4855285526355987e-06	8.537303268245897e-24	1.3337150141177211e-14	8.564454008232455e-279	0.0361742899197794	0.0018602862284833	2.9031737038500232e-08	0.9681670663193644	0.0507805694389545	0.5527554283545255	0.840874448741828	0.0042791674989371	0.0002378862617992	0.007236298290686	0.0143569778715784	0.0002255503976118	0.0939578519203945	0.000594423513915	4.411804641033862e-07	8.205848193771546e-11	2.1211495855070944e-24	0.1841501038982276	8.810048046362963e-13	9.06897650251615e-08	4.399564391363043e-16	5.684636511503059e-44	1.3473486773215512e-22	5.143808749450439e-222	5.2985915093940996e-14	0.0167369767783468	0.4426313495100951	0.8472930401461285	0.0014611596210088	2.855310222785985e-06	0.00053009059399	0.0530570569153412	0.0003057244216165	3.2574101408683795e-08	2.3584450875409533e-22	0.4256946446423225	0.1783447300553103	3.07733086914846e-05	8.541329520345571e-14	0.0009394673096824
AATSC8i	0.0020698882006263	0.0001542024942213	0.1308745946519916	5.101928350021424e-22	1.3903729522759861e-08	2.766358757287452e-24	1.7393218971188562e-49	0.0066342868016563	3.3436832592505833e-138	0.0782261694079429	1.927573413274711e-06	0.0091114875816627	4.34720862784287e-17	1.8784953078253633e-08	5.1290574965948805e-15	8.269270465957596e-16	3.5961067074663786e-05	8.809152498484508e-16	0.0004427401828059	3.045793984695149e-05	7.852430570754457e-06	0.4784618460445909	0.0006997192062095	0.0009937236497552	0.8948601515606467	0.0022100466366249	0.0047065694155542	1.0967224228514642e-22	2.166317885846141e-09	2.22663956450884e-24	1.198333424751637e-42	0.0021570498955093	1.1473071247161443e-75	0.0114731446726744	3.006339132452519e-05	0.0942336216491912	0.0138611899693078	7.087727351311432e-05	0.0018417198561372	3.8990140522777104e-17	0.0028276575935782	0.0040396839053535	0.4652924560051528	0.0091355145813	1.515148036130714e-05	0.4748626651252573	0.0032266846980317	0.1515944506705056	8.837245421681803e-17
AATSC6v	0.0075406030459321	9.902677884360593e-19	2.794435610506174e-12	0.0233845964293478	0.1732537790056321	0.9170851844543204	0.0946533933483122	0.5823975931742963	6.548440773406913e-13	1.247796377138046e-11	1.0858982954813421e-13	0.4537668304899669	0.0004138472634907	0.1089066415933396	0.0221602762791133	0.0495880964435451	0.1185412459339454	0.2207729982742653	3.196231534869674e-06	4.830345378740042e-28	7.648915354535142e-06	6.162106743935871e-15	1.1406189952119493e-12	9.74805571123516e-19	5.095210605728201e-09	1.1606365132704964e-26	3.5710575189680834e-08	5.066217909676919e-06	0.089634146202327	0.0026876613404014	0.0021747068362272	0.160066386764737	0.114076833738955	4.6109135952216064e-26	0.0077262144268889	0.0564237446325308	0.0048386447131802	0.0618282979706074	4.288425898288331e-05	0.620038882509479	0.3518367690964441	0.7568169293633364	0.7931794463571179	0.3112202112568878	6.662586751028543e-06	0.4064618573480796	0.6727844766625507	0.0186119512372667	0.0005028327053861
StsC	0.2596810528057736	0.1890087571045121	0.0002032264418908	0.1898704638775806	0.0014422609614045	0.0008627683053217	0.0005750958027718	0.0451585850945478	6.226171284197207e-13	0.4294802988446732	0.0891538920231344	0.9112145304750384	0.9261310396114024	0.4936067820764042	0.4885106452409593	0.9047661167704644	0.5649990183623201	0.7549035684980594	0.3978489984987879	0.0095300031127545	0.0603548198352972	0.0019995715886274	0.0016483701265506	0.0055704778584375	0.0158347533194989	0.0011383509628624	0.1201193359402897	0.9980237685176592	0.1571122466288604	0.1410907469933523	0.5709406038494387	0.3565496848676844	0.1461984413114824	0.0475019486434573	0.346860173215285	0.3386702829929289	0.7724945329890395	0.4565572989310353	0.5809344644521228	0.3525937244203116	1.0	0.3304783834084225	1.0	0.4361515933041441	0.0115752335427648	0.313857593927392	1.0	0.4161769695936835	0.0087986225262158
AATSC8pe	0.0002953839447468	0.3116702442163511	0.0340726801663695	0.1548242369092801	0.7586560303760376	6.187278595258947e-07	0.0063167676916512	0.181433119505628	1.610716283342434e-175	0.0003502596795349	0.0187249998571792	4.087393235624581e-05	0.0439430742788884	0.0009918762963901	0.5116198058859549	0.0124899517019564	0.0003649814359338	0.0427883578647523	0.0165603653254476	0.0835512453734284	0.7310140180366798	0.3216520253247695	0.0195514152301492	0.7474562854297089	0.0905754701731699	2.4480798485526334e-11	0.607243564252824	0.0364898923393405	0.5390135936922886	2.0590295811606432e-08	0.0002045410798341	0.4747188060533981	2.2215124746861584e-99	8.208186696549007e-06	0.1835563238490931	0.0614810664927421	0.901495227032419	0.0510449172172998	4.857347982169722e-09	0.9616431632455208	0.0001819753922825	0.0846243242367862	0.3278673578977629	1.397297266349226e-21	0.0453123712499072	0.0044994853683607	0.0001727406463176	1.9950415492580742e-06	0.0064447320618548
AATS6p	5.0974511177259135e-12	0.3451249226326878	1.7429997345983855e-11	2.2556962837148275e-28	5.2551018726844e-26	8.615181681219036e-52	0.0221600677120626	2.0372965360065228e-08	0.0	0.0033148217812236	3.9908046256900913e-07	7.261077097660994e-07	0.1963347104737427	0.6318962240961248	0.112164544982052	7.677098239831815e-09	0.2649124053068086	1.1545312671861232e-12	8.344814667702278e-09	0.131386385583565	7.708135077437326e-14	1.1602298917441512e-09	1.5063441373497294e-18	0.8559979403582937	8.501776474661926e-05	1.5200327349127374e-73	0.7516796401469941	6.965050606509669e-17	1.678113135871077e-12	4.4357034719865884e-29	0.0179394780322698	0.000315068977036	0.0	0.0191656355547114	0.0243433333815266	0.8359203336343801	3.875362607876906e-20	0.0097194880872195	1.197359899285126e-12	1.6849766299058782e-20	0.0037270133437377	6.948984598966854e-16	0.381592192823275	2.4143181878068725e-36	2.3419451674691496e-16	7.504694317367403e-33	0.0024556667332961	8.386533650804773e-20	2.0912855444926962e-34
SpDiam_Dzpe	0.0012299279411001	0.0124842428122025	3.108539585360476e-39	3.112815782757765e-21	2.0146228172408457e-23	3.50490231929538e-09	8.253586303063222e-07	3.4352692191233873e-10	1.3468450506471122e-187	4.227783986654985e-20	0.2494592269702183	0.7384031320624606	0.0011712552270479	0.0164384019303563	0.8829470338921196	0.1712317350694538	0.0431783035444664	0.0092329177857712	0.7628329238396467	0.0210144667238734	1.7374039650937086e-07	6.893433493087502e-06	0.0836881416282784	0.9737718346704264	0.0004360935588521	4.5016975349687686e-08	0.1572730909078893	3.377244560021552e-06	0.0001452964002902	0.7777457104449997	2.6079516448057712e-05	0.013022154184066	1.0781929302763443e-14	0.0887492210895507	0.1803577860220503	3.971636234401376e-05	4.787377247111816e-11	0.2918213657142071	0.0639230136037093	8.64826676415622e-08	0.001423516271662	7.317638522507624e-10	0.9946538263251536	0.8037253307319926	2.9851562283614144e-06	0.0150103069943626	0.0181099659918647	2.9113286793812315e-05	0.4498904036337963
BCUTp-1l	6.193673611354673e-09	7.64764080775847e-21	5.8992490373316956e-114	0.0010917684236783	1.7816850687609994e-10	3.935808764283316e-31	0.0051814411918387	3.734412514655208e-05	5.7055584803205015e-102	6.470948256058938e-57	0.4097859749809431	0.71360734870557	0.0085321169945886	0.0879848133643565	0.4467819078564222	8.202062648482597e-11	0.1752097852773251	0.1316451317874052	0.4650627756914389	0.4033074035798647	4.009071921173747e-05	0.001350575887795	0.8765858320156616	8.049899271547756e-23	0.0158748725602673	0.000604748963267	0.0229714822831094	4.655010943979227e-06	0.0002438395379558	0.4225208903955987	5.684278334358212e-65	0.0225627259662864	1.3434694007840144e-10	0.003224059409179	0.1704582490929261	1.1336179418233804e-05	2.362906865106744e-05	0.2406379979267735	0.0226897817666396	0.0019216457863163	0.0005027009048614	1.1880784694815173e-12	0.9232222966062292	0.458294704780151	0.065880573937353	2.1626365452160246e-31	0.0134044028585092	4.7355815959864186e-05	0.0106230540529258
ATS2i	0.0003545574246273	0.0154092517814759	7.314937961200124e-22	8.266511707253019e-20	1.7159270478885425e-58	6.475461966537763e-35	2.08871942143755e-13	5.7290571201977885e-27	2.05021274933213e-310	0.4787388077306008	1.3433770808694648e-05	0.352413274090508	2.5527704921323502e-17	1.4182331080381198e-30	9.351477434543838e-21	0.3919778588748985	6.1366439889224256e-24	2.267086044639638e-28	0.0012374760561987	7.883603676601872e-09	5.143153715064416e-07	1.3746464885489589e-17	5.333335302411721e-09	2.609479092115553e-08	8.090568287006438e-13	4.466085071658096e-15	0.0104566905826737	2.1056998108881238e-33	9.10742668018956e-83	3.021666857518738e-56	0.9029076401577644	1.5167526554812145e-39	1.0532663900214387e-260	4.6529941849843014e-10	0.0054172106600626	0.9406054120328337	4.3954579169210135e-31	0.0072606076890678	0.5061680326299293	7.310808664458732e-19	0.0013803051726402	2.601020687251543e-73	0.598559918469149	0.0004105379788714	3.736563476825363e-51	1.675537662567452e-49	0.0037762598702235	0.4454377763560597	1.2138449054049538e-30
AATSC0s	0.0461390331987602	1.5809849376358025e-06	0.0354941432888888	0.0429271325265274	0.0003219545121366	0.0001166772784083	3.692035287005999e-17	4.615609196959791e-17	9.582561852891663e-249	5.0593507031433605e-11	0.2201549591938947	0.1649368799134078	0.7295592733622696	0.8821189974934962	0.844490330868693	0.3083855150142963	1.0914316451872482e-05	2.315756338028075e-06	0.9274209200475948	0.0001191617552561	0.0646496561133216	0.1522418213567663	0.1613990656553116	0.5873846804895679	0.0001380024688921	1.036061775881158e-05	0.0699004942022861	0.2174132575922733	0.0128119891958897	0.0074804163028762	3.94620423452238e-09	2.8295825412161326e-14	1.8527715046271227e-97	8.111693659663461e-05	0.530949034288408	0.4884169156544906	0.07226163271759	1.0508144755002777e-07	2.8413670262675563e-11	0.5190109043906472	0.9485611652169555	0.1882605077730996	1.517489226255719e-07	7.264618569187026e-14	0.907222451985882	0.1998441917522103	1.3712313851554184e-07	1.1324992678883716e-14	0.8386009310958913
ATS8v	1.0201415140685218e-05	0.6942626120891324	2.3469972527480887e-12	0.0051274745351344	1.7835619911545426e-30	4.007087824434399e-17	1.5395187998846182e-16	9.688635237433361e-15	4.264838914446967e-05	0.0053697308070768	0.0001266027980326	0.0145164167630329	1.5262689507161176e-07	1.1436055922803702e-22	5.221976862394744e-16	0.1799038346879956	7.642404863739693e-18	1.989756087937177e-07	0.0006617073531453	0.0038128071119163	0.073956467675966	1.10241544264678e-12	6.096321070688726e-07	3.68055190161951e-05	2.206405735164617e-09	0.4692222751970153	0.13177583318212	3.726118483996589e-07	2.989585185495865e-43	4.485422201174102e-28	0.009937140521748	2.0736880936859604e-21	1.8473558498113428e-20	0.0075468125643209	8.419968769733989e-07	0.0046291101782363	6.763465367708223e-10	1.601453580068964e-05	0.0857814601539459	0.0001965680693388	0.011425418408434	1.2153327610521332e-47	0.650567663932311	2.7172686830900563e-23	3.742628323997435e-32	1.494027696616927e-32	0.0199460384414804	6.849851818816609e-12	2.20286932145887e-19
AATSC3pe	9.193259100981388e-07	3.8051207604321276e-14	1.2266612246602259e-77	1.752908158503356e-19	0.1459889703935101	1.1990806766432538e-16	0.012058565834587	1.0100857176181597e-23	5.324265128502399e-29	5.442776009404522e-21	0.6218097924129764	0.8618275877254207	0.1007738453536099	0.0004817157939682	0.9026194441835766	0.0001443902945422	0.000617613384918	1.2238471432731579e-12	0.0639132441840242	0.5744362924107564	0.1664956270980762	6.194500496645662e-07	0.4150881234305251	7.942675826442835e-09	0.0005780854379859	7.17173145130483e-26	0.0011632044768793	0.0191463672881383	4.5996737510715954e-11	0.6053143818696429	6.266739909525111e-23	3.975480975549068e-06	2.187196094201696e-136	4.8572506711447056e-08	2.7250439893639364e-10	0.0206307327069067	4.75334255740789e-13	0.0295178892636895	3.5839352834948126e-32	1.1654239523862535e-06	1.8429468410701048e-06	0.9553480698901916	5.664773829567768e-15	3.6637899914837285e-07	0.0013691954549525	5.3152547554194865e-09	1.1549467541140862e-05	6.562871824312453e-33	0.0051513764304846
AXp-1dv	0.0052636418110982	0.0788924908250151	1.2471189526895136e-13	6.489507972791973e-10	0.638769775075109	2.7398221887250488e-08	4.24930781260414e-39	1.1455547483420634e-16	3.044229765734778e-265	0.1195074869296376	0.2179721121869122	2.5638599106320862e-06	0.1147612160080765	0.029955519237774	0.7203409594787695	6.800217363192823e-13	0.0001811195099034	3.0333890330157133e-22	0.0015189597733231	1.3968575678798274e-05	0.0008818060873156	0.2836304567946494	0.0356530683473435	3.5435948335370723e-14	2.3221438384958912e-08	4.417085914787063e-29	0.0223892879833325	2.406934754874512e-17	0.0003162496550864	2.074600140707129e-17	9.743716796010043e-11	3.515552388761422e-24	2.8302009633349226e-63	7.18963677960316e-05	3.338064253226445e-06	0.0986168038413713	4.8265186756665096e-30	0.0092264827581087	3.092070224617937e-51	1.2409964876920848e-10	0.0003523689747186	1.6157013340562996e-13	7.840748528413326e-12	2.3171564156648882e-32	0.2388877282710108	1.909074602249353e-33	1.8039448771324733e-05	2.3430223664976382e-67	6.397495530049688e-09
AATSC2p	3.3480438353357455e-12	0.9954363615874128	8.448460723790889e-15	0.0096725406689748	6.423156322233391e-08	0.0006528805802024	0.0331354941123474	0.0588882018039988	0.0	0.0012586409652413	1.3291796916211281e-08	7.076507241825322e-19	8.337193415150462e-13	0.0013320949615535	1.1924372375067542e-05	3.94768055613262e-09	0.0001772276071852	0.08725562871146	1.0028554968934862e-08	0.0054435518180967	0.0573737202451265	0.0004598138748398	0.0313454503278011	0.3282158208505206	0.1281510748342639	4.55882366297156e-32	0.1853127124203308	0.880076749185115	4.573918137568932e-17	3.2948272151063515e-11	8.376333439008764e-12	6.370758560175961e-05	5.112838754068977e-294	3.028827586195156e-16	5.16583961265141e-08	2.9783286028624816e-05	0.0009243530194267	0.0017911687480824	9.783516384303604e-43	0.0002195642860268	0.1132695367578375	0.000285888293958	0.1961478814071569	7.634448068438173e-19	0.0007327323250553	0.0722780937226987	0.8894885732966151	2.0788468903710853e-30	0.1408873142434279
SlogP_VSA10	0.6622569613872	6.691632464470204e-07	0.2804564028048419	5.2101810585744826e-11	0.000867244563857	0.0001177712171977	6.878858765867246e-20	0.0003672711686784	4.079165337080552e-39	1.5685407742952126e-13	0.0009343673548829	0.4748450243871355	1.1161827889404643e-05	0.0345601721750235	0.0201264712213678	0.0003485539461084	0.0304633127047884	0.00237668976792	0.0652735618884714	1.2005316494281335e-05	0.1686475248354146	0.0824221225280824	0.1243160596274016	0.707969836916796	3.6072390962979587e-09	0.1748259765486797	1.6234884624226516e-14	2.619853775932825e-09	0.0074872852771971	0.0017698218398111	8.43567615610806e-13	0.0001600411487155	2.9145098078618404e-15	6.433114948587029e-12	0.0015148293953359	0.0026763698909466	0.037390943520584	3.490631243923285e-12	0.0017237842932701	1.2543493030698798e-19	0.7952321679489041	0.0539724346401404	1.29039588328567e-06	0.3145795323428224	4.356082373817689e-11	0.0941949447679782	3.504254499176461e-07	0.490936250076608	7.37948373816237e-13
AATSC5v	1.2030753067567789e-10	0.000462242651856	1.9699796162271493e-82	0.0075623912818177	0.0006257945910031	5.244254899468378e-66	2.7087394162510976e-124	0.0011295586474134	3.972828346887406e-180	1.6397305127652285e-06	0.0015179346909685	0.2431004172231804	0.000468921605331	0.0001499934498231	0.0025891523079239	0.0372361777255523	3.576595769779752e-12	0.4825294900123096	2.096178165162823e-06	0.0003928398868579	0.6393522660344044	0.5969003660051143	1.0417346738892314e-15	2.462837179891703e-14	1.962022022814145e-06	1.585302847887546e-05	0.1863659403648808	7.005935662304072e-05	6.343702770857737e-07	4.8335795800470116e-14	1.2957505079341964e-15	1.6067773394686068e-17	0.0979808618171487	3.7216410536471396e-22	0.9991680036394744	1.6059148108177622e-16	4.057593131359905e-15	2.1344311362776214e-05	2.4486135436451e-06	0.5119658051392177	9.621642084882404e-22	7.160045979373611e-22	3.705362947572445e-06	1.9814675085191317e-09	0.4176630743784789	0.0583131858354806	5.996150161918972e-32	1.5368023831070025e-12	2.1785784447273828e-39
ATS2v	8.732099530700538e-07	0.1155559181954308	1.2241505627064956e-30	3.968602152976849e-11	2.1590374279985693e-45	3.712283645732272e-34	0.0103651138122622	6.036434890260444e-19	2.324290603627753e-62	0.0062225465861916	7.546415141507758e-07	0.0818092651498109	1.2638703026062717e-15	3.0762315841924664e-31	1.4497796669789702e-25	0.000149572245462	1.4799990397860002e-22	2.2976068334238353e-16	9.323725870085582e-05	1.7208160172499794e-08	0.0001647383927827	2.4201028903066558e-15	1.3254783045636518e-10	0.0091001914515546	6.306047385112421e-10	0.0029410677958404	0.0094868068071181	8.881831977147195e-25	4.026739668448236e-74	3.0717994728834875e-61	1.8905193375922293e-07	1.7003434313378252e-32	4.8849418317068033e-107	3.6456140001928574e-09	0.0003923606601913	0.0427508114142317	5.768940716897415e-13	0.005003041538812	0.0242318095923836	2.969272758104311e-13	0.0665543155573113	1.9695479715829404e-43	0.9991622952817092	2.898984936897428e-17	7.797205902722249e-46	2.3515532441919534e-33	0.1749481978615369	3.6132066906813336e-10	2.8807809386143325e-35
NdsN	0.6785978815741693	7.741134302820722e-07	0.0047945020751445	6.914230430191226e-182	0.4040255335818778	0.4927792013876807	0.0806408515804431	1.0238915489398744e-228	9.531133857186508e-11	0.0113559324119118	0.0093638731631609	0.7287673646511932	1.0348483171761895e-67	0.939299507413506	0.4784984618492843	0.317770252341362	4.129465907979816e-109	0.3805017589520827	0.7062701128873307	0.0001949496869872	2.338908091295099e-70	0.0008691942406388	1.224044788279579e-05	1.0751672346990285e-07	2.671917417289659e-116	0.0017770033564538	0.0003228144550118	1.990281083390538e-157	0.6766054833076451	0.0583649417602242	0.0009024661640118	3.914724983740208e-207	0.0733627101665117	0.9260365999593596	5.934328430633729e-112	2.3124124072280203e-125	7.592820554512846e-164	7.44688753492017e-13	3.3732883753897548e-158	1.0168855516836656e-150	0.2716582211766266	0.0959107008140838	9.607643254042487e-163	0.194459532509326	0.64682726644652	0.7153481399381905	1.0806371541098124e-176	0.0039172018361767	0.0593593036746609
Xp-7dv	1.4393254201752645e-06	0.0583009958181096	6.629970775523263e-34	0.4162704396305351	1.0314624827627824e-16	1.968692967997915e-12	0.5617544676576667	1.1046091449656261e-17	1.9065632849074743e-232	0.1701548824633052	4.277665760024793e-07	0.1401145471347259	1.357419096248114e-05	1.9442944884586856e-17	7.936778815295943e-15	1.1631235904104276e-05	2.7620556674339568e-21	0.0909430690402691	2.3285832708640284e-05	6.778611856348348e-10	0.4727061830820646	0.000100643680589	0.0034503397204633	0.0460224336976229	1.0475504904904896e-08	8.3209402186336e-27	0.0195068366849912	8.863442533096587e-07	1.437634720761757e-38	5.0675112674276565e-33	2.44533583338955e-13	9.556512448024715e-32	1.2265684841857164e-27	7.678657769531312e-14	5.817545025680585e-06	0.0003038941748242	0.3163397776028241	5.115961455394177e-10	4.66020978134826e-20	0.193456964112319	0.2461721758556386	2.531917520162325e-14	0.0042169466898624	6.128395470852942e-79	1.8691445563603126e-16	1.0940980352503122e-10	0.0001737930208894	1.1949021738399333e-72	1.763315281557932e-12
ATS7pe	0.0013526026919446	0.0372202793463374	9.702721607951985e-34	4.3475102594782407e-10	2.8419730995003368e-49	1.1823010029354012e-48	1.372793106391106e-07	1.2618456567420577e-15	7.395427597508024e-99	0.1641721931593734	0.0001172526377683	0.9244973547171588	1.5058432794979228e-10	1.2846782257213028e-25	2.041148291980838e-24	0.2206694011281702	2.714237034854244e-15	1.5161438458385533e-13	0.0076727752975499	2.2674190699358457e-10	0.0016591671105364	2.434689640772198e-15	3.55087643897355e-14	1.6402009642298e-05	2.558635410919499e-07	0.0002367981988275	0.0116802135524054	4.007363627349136e-24	6.703514593314571e-81	2.912630793910499e-81	0.0010730059659894	6.024021861355001e-29	5.766118385663314e-144	1.0262562637663745e-13	2.4335319337527446e-05	0.0001310238988437	8.48501599723588e-16	0.0195195478544479	0.4518433114570327	1.282811682334809e-10	0.5862917220095949	3.060050797805525e-56	0.2737055677263096	2.8695914648435685e-14	2.660980052329127e-45	2.050214840732018e-55	0.479979688767712	6.861995225085183e-13	2.807227538840619e-44
AATSC6p	0.0241067846235501	3.8801741343424686e-11	2.6992108059907385e-05	0.0419659888238581	0.0012697640318146	0.0944250481335503	9.044489299639569e-08	0.020028451092276	7.62465194638464e-10	1.1471226253709162e-06	8.090408736472016e-09	0.2776056987791854	0.0022531802392657	0.7849328098292303	0.004824599533666	6.435229960932148e-05	0.9834982390823092	0.3092832460443139	0.0002428948556255	4.4367605530553126e-15	0.0019504779698644	3.859030018107747e-13	2.483780036050484e-05	0.0003188463515376	3.4378767757805044e-09	2.318004345666726e-16	2.619701733796089e-05	0.0007053810636207	0.213623209170668	0.0006097736653839	2.8802898386923323e-13	0.2701832072227453	0.7659104737513907	2.5535927163174306e-12	0.0002735102229917	0.5227843897299075	0.6527467470157418	0.0018347598720036	0.0003253216534449	0.9784748217788074	0.0003755775937635	1.31583696769722e-08	0.7976367965311877	0.247710161267139	1.2824836386466626e-07	0.1369874095786022	0.0038864912933595	0.0001815235349088	0.3589151629862379
ATS7s	0.3232169349099284	3.3570373781655406e-05	4.411939710686519e-46	0.3408681404488483	0.9462063751770632	0.3228972998810281	4.9656738272368434e-14	4.54849752499015e-05	7.173898677259642e-43	0.18247978571825	0.0971363057541479	0.0046119782270634	0.1688530921714359	0.3733509300827273	0.7137827597666594	0.0953102264733926	0.0338418778544442	0.0800419474067057	0.5861706166916424	0.2552223526336297	0.0003372391582956	0.0009959928250604	0.0072561596678105	0.7248657543011122	0.4587992081213414	0.7116027059649602	0.0008309852805872	7.970943090548306e-09	8.296417827563289e-10	6.871311021128504e-08	0.006816720514747	0.9852121444794056	0.0001140716274878	2.1294414329805772e-19	0.4716760037152283	0.1690548265248125	3.246733111137941e-05	0.0001400423203292	7.80680463830385e-06	0.1564590493439378	0.4550730537837854	4.706907858258415e-05	0.0004214104375398	5.204875643032699e-06	0.4817293779779412	0.0010061986456477	0.0025363367703083	0.0002010214683801	0.8194510408775909
n9FARing	0.3685016855047458	0.0302460638881275	2.932222209120175e-152	0.00606505206054	0.1768838279856103	2.116426853880469e-06	0.0042880516027247	0.0367327177049419	0.0257877629101953	3.07522083499188e-22	0.5795387635149845	3.1515309452563545e-15	0.3308931548423007	0.9404474200583626	0.0014810478776488	0.8940111906254188	0.4232420750824398	0.6527595880420657	0.0001211085337336	1.178970384882932e-30	0.6076736659465534	0.4105490692041852	2.40056130978856e-06	0.4987617535298526	0.7235944837149539	0.1245552668164358	2.0020389929006016e-09	4.5731716348045726e-31	1.0026524063810416e-35	5.325068029944683e-13	9.26497254841639e-84	9.694404078810572e-21	3.3045996019355513e-147	2.3006501815885902e-26	0.1763816101644609	3.178869680836491e-07	0.1977988367227039	0.923797756474144	0.0321219835246916	2.0077694004763079e-10	1.420763513319406e-05	0.740529832972824	0.2886868263040706	0.5495478464749721	3.600130557312521e-09	1.14908030677292e-08	1.859253945249556e-05	6.071879925637563e-08	0.5786448612032771
GATS2c	0.8135251474219113	4.3374477782251363e-13	3.867128215734551e-69	5.4926675190902325e-08	7.766742955678567e-17	4.175701946151249e-11	3.922273807658341e-109	5.142256501764196e-30	1.5389181745370863e-78	0.9250561464925416	6.884669279122783e-06	8.883182832827912e-07	0.0004053959293231	5.4354769720712446e-06	0.0004109034480866	2.6140713748642552e-15	5.463027480511241e-16	7.20771862277937e-05	0.7975376629399369	0.5231420775709573	0.2998642595497133	0.7798472242301047	0.1053068085593882	0.0004473636038744	2.39429763288524e-06	0.0392264811401598	1.4622586681742748e-11	0.4529803681304705	0.7248361735220633	0.1058682843221853	8.606738597544982e-15	4.962173915283408e-10	0.0004478753558943	3.0175563675567147e-35	0.3914685243944256	0.6782445258362069	3.4095908599769186e-06	3.6784705659807104e-08	0.5782060215346785	3.566920301263216e-07	0.1351433009502194	7.654885579343974e-06	1.4683174220405184e-07	0.0396774592672592	4.1884945916689517e-14	9.32445525635464e-11	1.3041600114819149e-10	0.9455732394576962	3.171892517170709e-09
AATSC2v	4.024114057310402e-16	0.2400918455451778	8.459378089366422e-13	0.486081061397501	7.385645455870276e-05	1.2699529860696454e-07	2.596552215001713e-06	0.0094793743501769	4.792867835199238e-192	0.3408208481125613	2.855948886971465e-09	6.151584934109438e-23	4.2181878166164665e-12	6.409593538027683e-07	8.065635014820283e-06	9.651750606563954e-10	3.898366705489192e-05	0.027591055221898	3.9608945189807464e-14	0.0002213032377556	0.1836910096040881	0.0999892850142256	0.0167324989764594	0.2837010789199444	0.1718058048770823	6.300497131442825e-12	0.4768128898142117	0.077601395574142	1.2009062594035008e-11	4.724864729209404e-16	5.135448539337849e-18	6.245858847330558e-06	3.3472877860361433e-157	4.5731830895339636e-09	0.0024295136129539	0.0001599146846125	0.0072050424388589	0.0131345292351602	1.1579064336723987e-16	0.3041245388531703	0.4220651404631241	0.3228855832144417	0.9302419979353808	7.770168038993635e-09	0.0016019959022796	0.0438740554320452	0.6139270768931396	9.075154347542648e-07	1.6767151121570248e-05
ATS2m	4.7935052080866655e-11	0.0307453281322773	7.192459331945073e-17	5.545220166507502e-05	3.96666463496519e-24	6.3258593878125665e-28	1.0988687250409531e-06	8.7332319908724e-09	7.95643338139275e-118	0.7241379104430073	2.9610861278212474e-11	2.613431378725744e-05	1.0135338683499931e-14	5.16727073550402e-28	1.5879680689263068e-29	4.865365774665296e-06	1.4500948853313845e-18	0.0520375834399429	4.3766142191725177e-10	4.075017115872685e-07	0.1428329020995844	1.1441097207394192e-06	2.2122298170907966e-07	2.6848352105903124e-05	0.0009578958228584	4.2039392590603547e-17	0.0300694348095898	1.7855190584786387e-11	3.58092592517577e-39	2.9054335941064273e-44	0.2354953048431597	2.183957920300401e-15	1.6609602500919897e-15	1.8364334142981298e-08	0.0019229865974319	0.000744529200408	5.3046460077258874e-09	0.0488244980301258	3.368641604827244e-23	8.124332572203434e-05	0.8004182432089897	1.0631127539422909e-30	0.597496079363537	1.1680175662707463e-68	4.9830658126402984e-21	2.056272762575583e-34	0.4706396038789929	1.6325033616530422e-77	6.2631235501352864e-24
ETA_dPsi_B	1.5843246587312455e-27	3.5169440332706067e-43	0.0	3.030616756773652e-08	9.004109576338813e-42	2.7114208385177564e-119	0.2808430927155533	9.834387882582406e-26	0.0	1.887373623912645e-213	0.4960248654190549	0.6946274537921355	1.35717616881578e-07	0.0185860213609671	0.0287175144276145	8.556241863448605e-27	0.546478065969703	0.0836365438132751	0.3553318723070455	0.5688375937382959	3.7771160642426176e-08	0.0427765290491451	0.0002645925193769	4.157674406247454e-39	0.9961597442644452	0.2189071016594956	0.8742385432073956	1.019501919852414e-14	0.0002907589494748	2.4195810371315936e-06	2.9914611222071446e-145	0.6633956725040973	5.517153513730727e-06	0.1481156739132459	5.735902344972208e-05	8.336356062483555e-22	2.4438671144063667e-08	2.1772284832120794e-06	4.5578919691637396e-10	5.183039027976936e-12	1.6408760431066408e-10	7.441551989557648e-36	0.0910682425415754	0.1099828984291244	0.0076199672538909	2.02975806024073e-96	0.0026048945234321	4.920992574179172e-13	5.6223043804207845e-08
SZ	1.7139084689206532e-07	0.0141190905984912	1.611537214771965e-21	2.96147619605638e-15	2.332938366155873e-38	2.584335929887565e-50	1.0884765086893641e-07	8.99402646725596e-13	1.0715975746450515e-16	0.0556486404456562	1.0492009748042882e-08	0.0101556955067009	1.5879924638400096e-19	1.7764648661057298e-29	1.0690251485757278e-33	0.0017179189062785	1.6182351316562153e-18	7.530391641047085e-12	8.244833477833184e-06	7.837487494604098e-09	4.0773435976390586e-05	1.0568446315425291e-10	9.850544599471617e-14	3.0522576854914643e-06	2.224896563450356e-05	0.8641725889965294	0.0020490433282003	2.142185639238974e-27	2.2120079082895614e-59	6.243374098268272e-74	0.1159108982451356	6.809032362169484e-22	2.2986486544658e-47	2.2722115616139705e-07	0.0762468680728287	0.0083606598333633	8.955063141973243e-22	0.5357372296176736	1.3583140738107528e-08	2.599826284481403e-16	0.3327891335869433	5.634394393804356e-46	0.3933329719780191	1.25588491779645e-23	3.97859124410181e-37	4.024120881560173e-57	0.1141344054893023	3.494597419924686e-32	2.430930706903223e-47
AATS7s	9.012330436412816e-07	9.362684104370018e-15	0.5666474848370724	1.4785580217048632e-15	3.673375053795546e-26	1.7744654976386184e-18	3.902200753160842e-49	1.6735175535146874e-24	0.0	1.4050435980091722e-29	0.5504085711778413	7.273295077257403e-07	0.3213255507532935	0.2071012404643807	0.9044401930963144	0.6689455490635849	0.0003950086052589	3.109648492798874e-05	0.2021527937412887	2.289419588351763e-14	0.626837293695972	0.4355293153560831	0.5148095808926714	0.72290085542728	0.00051499717561	2.6874133564205057e-06	0.008241770292868	3.3317487594712056e-15	1.9356041632988985e-24	2.5570956517186658e-17	7.540781963903251e-39	4.2847344721203815e-24	1.0202768342964952e-216	1.9117894832666887e-22	0.8227304524084347	0.2439766262311345	0.3436370126410438	0.0028937017820178	0.0001536896845059	0.001717093556781	0.1057053152149918	0.1402476666655968	0.0022844488202561	8.020730230204478e-06	2.561212657502703e-05	0.6362445892682362	1.833705238729685e-05	4.732021294511261e-12	0.0218876088955083
nBondsO	1.5929967028655394e-07	0.1189228196960849	5.255623519011016e-17	1.5594241600590812e-10	3.447567197159286e-42	5.355300497620974e-41	0.529257094132205	1.5505239622632548e-13	9.935854785902306e-65	0.580285540298043	1.973311125598907e-07	0.0038607463496327	4.3117031237115294e-16	2.928832651172726e-31	7.338044089560178e-30	1.8519540790459367e-06	3.350250728087067e-19	8.624190051444591e-18	1.011734371937034e-06	6.716424274519449e-06	0.0002875602376457	3.2812602169426345e-14	5.731502765746589e-13	0.0868644601449914	6.387003259589816e-07	0.0020990089498654	0.0914765159712891	1.9617912222526465e-19	2.516929129636452e-60	1.6114512152105265e-59	1.1801577633420176e-06	1.575665319875002e-21	5.0502818015298974e-83	4.075075666443575e-08	0.000725968823093	0.003318458711798	6.634873059732562e-10	0.0798850384840462	0.0492147465592104	4.034608455661607e-10	0.5607924767946355	6.810181278377687e-35	0.3146329052263347	5.08039883280072e-15	7.843899617714267e-37	2.3312497568479214e-33	0.5561796074937267	1.8306325564224537e-13	2.3515699615667708e-35
ATS6p	2.329690918952541e-05	0.0940083315619823	1.886346555796676e-22	0.0002511175605306	4.168057195275685e-42	8.722677787079176e-45	0.1213797425163789	1.5537196961823046e-16	1.5554192593154507e-16	1.973519800279132e-06	8.75242159970177e-06	0.124288288020727	1.7502429727078872e-08	6.117457505025935e-27	4.077552588362869e-27	0.0004851488849069	1.076055749762138e-18	4.997018960834097e-09	0.0086907707960114	3.333156489416992e-07	0.1258920152239265	7.02322877870872e-14	5.771469243570314e-14	0.02525708128786	2.0542810244917e-08	0.5568941748849628	0.0004398568331049	7.699944797327863e-12	1.8290143203763742e-64	2.509801444371509e-68	7.468090660210569e-07	5.447844067188242e-27	1.818131620685575e-48	0.0028708334131847	2.676885090153069e-08	2.8822769257740842e-08	5.126719847635749e-05	3.066373997459333e-05	0.1330304607247038	1.1339708543332661e-07	0.9000997122846696	1.628843669487504e-37	0.799608063214389	1.4162352533007852e-26	7.550433049546442e-49	3.6240314209130635e-39	0.8694813584040187	5.60265758085663e-28	2.1717475195516945e-51
MATS6i	0.0400940203532392	2.619390974602576e-07	0.2558626912356387	0.0003281408613945	0.0185411382632362	0.0023433629222756	7.281108156266962e-10	0.0808658262152874	4.504973760531492e-16	0.218756622873861	0.1659919640203575	0.0209270561032511	0.5665177517188669	0.0026667689450823	0.7920327273722579	0.8575102047377305	0.0067362335001402	0.6723987940978384	0.1087274226382558	9.09048751383136e-08	0.3492994735230068	2.765356260349033e-08	0.0286228929808089	0.0582767668531002	5.347821885134159e-06	0.003957387574355	1.5400630960393344e-05	0.0001202626519637	0.0833230373060421	0.000800625663509	1.6587326916364407e-09	0.1653849454157187	4.911205720657673e-11	0.0682995164887097	1.4020823157707476e-05	0.2825682904408185	0.5272109032004375	0.0002661030334062	0.1424397282517286	0.0036071339538669	0.000103210863352	8.63910379582859e-08	0.8204048997941789	6.598127764091722e-07	0.0061553417074654	0.458325938614174	0.0019450528644227	0.831972301810433	0.0324682011596936
BIC1	1.574570665110509e-05	1.2293143981428282e-15	0.8756888574565087	4.633851448210887e-15	2.2875052470629443e-39	2.4444075206539187e-16	0.1573548771807897	8.081059463368445e-29	0.0	1.6868102863810584e-15	0.2177416972313598	2.0240125584842705e-05	0.1680032743215169	0.0019152004824616	0.7251705156549919	0.0002961921240649	3.8660032997523255e-06	4.760272480410876e-06	3.816979102259582e-11	1.1001313446859048e-14	0.8375874484595027	0.0257943263798112	0.2244512254729328	2.6151790108802964e-11	4.925412584729873e-05	2.718172755119006e-05	5.5331332777417236e-27	2.9840151132361066e-14	1.98249631465615e-35	9.615646912954291e-15	0.1879977554006103	1.0405878668005327e-27	3.022683957528548e-203	9.555443456650663e-11	0.0538195998657882	0.1623487074346359	3.82421777222141e-11	0.0001481311272816	0.0002219534752337	9.593618457730824e-26	9.596631716600682e-05	3.100944107394507e-27	0.013525743871966	0.0962381238204649	2.862961257188871e-56	1.9299833228988503e-10	7.347892133554114e-08	7.733575664948105e-13	4.380684032029356e-30
TMPC10	1.441545339262611e-13	0.7295867746392879	4.437155659517393e-07	7.092406670991632e-06	5.392906873493788e-15	0.1366525700379176	0.268792671109085	0.0032088329327621	1.116598432523485e-142	0.083113305816828	5.73406644512659e-09	4.108397297174821e-09	0.0016988727541389	1.1608319656714935e-25	5.023998910211806e-13	1.20672691630846e-13	1.0748605501845312e-13	0.0223635406064309	1.7623818457678517e-14	0.138720433322023	0.0021749280416785	9.85451325884934e-08	0.2248877213295195	0.4118243320987613	0.0098971314195701	5.027277250053944e-11	0.3017017802454623	0.0091809668900138	1.9036439269651296e-21	0.0002806250250718	2.6222876717441664e-05	1.8912025201920748e-05	1.7633350738050933e-36	5.312655694491047e-07	2.3813236610660758e-17	5.171355085667124e-06	3.7986953999482632e-06	2.475191970879048e-07	0.0364138691074186	9.064493867662198e-07	2.402677029923837e-06	3.042951541993963e-10	0.0921037792915711	1.1607868516938116e-57	3.0930496993811424e-10	0.4914132392701493	0.0753124426258398	3.3817621416350125e-24	0.6306831871968697
AATSC4se	0.1911551699068575	0.6258582025351511	3.472384424677919e-35	0.0005619676208253	0.0228387613304014	1.06696741734193e-09	3.95857939789242e-108	0.0070090221795675	2.839562573785613e-16	0.0101614634261816	0.1751227433487964	0.043239927547019	0.0015284189072097	0.0204781191687981	0.0535843633071713	1.514222066968098e-10	0.353722219991331	0.0034177086540798	0.0403275571634546	9.146663181303718e-07	0.0278112052081856	0.2752283294928666	2.3120407378832652e-05	6.352317852064988e-26	0.0137090257807819	0.0816518285703704	0.5522844465076964	4.87096875499958e-14	1.1802393010965262e-13	0.8251364617469814	3.151710587175286e-28	0.4189452944145594	6.4879810594312744e-65	1.0881938392801697e-27	0.180900344959819	7.498171487923924e-11	1.8438153071697548e-37	1.6835156623604393e-05	0.189781650483566	0.0241521947020383	2.2233947476881203e-09	4.147829998322896e-43	0.000411482463983	0.6613628327040639	0.4021410495367754	7.1431277978748914e-12	0.400293678805508	1.6136873636669601e-18	1.0276394983244431e-11
ATS5m	3.1839632773117445e-08	0.0641144192476115	6.68587483296168e-06	0.2776724880071725	6.0378930703334454e-15	3.7533281423807644e-16	5.336955988628446e-25	0.0983135075733202	0.0	0.0031229736928534	2.0052253868092487e-08	2.6015265802639028e-05	3.6379954889782477e-07	8.484127536438407e-19	3.5176896128751986e-19	0.0915881250916473	2.2707149528255733e-07	0.0290977419849545	9.353372734666108e-06	0.0006962836252663	0.6254362155370645	0.0003185488872063	0.0002549265451016	1.4962561321641102e-10	0.8442434042134281	7.631429930712382e-35	0.0032394357026063	0.0099218328763041	1.967225062294146e-20	6.357404675297751e-22	2.2737793921077492e-09	0.0041884610337451	8.949558357657872e-108	0.4529858253688965	6.230841013539602e-05	4.8245278903548046e-05	3.936866323238648e-08	0.5404995768354572	4.2985291138964925e-28	0.0297379718396827	0.9921728491016322	3.7769690333618015e-35	0.0053666299459586	1.5248992926787575e-91	1.3568483036240181e-17	1.8491661921332248e-37	0.004922377320925	1.6795986271741342e-99	8.969557116176672e-19
CIC1	0.0087325337113512	1.529542354775658e-11	0.003583972693361	1.4924323700377034e-20	4.535989333097867e-50	1.0561861902139666e-27	0.0022768224098	4.402517431321747e-30	0.0	1.6532635128624032e-11	0.0616161004898777	0.0008392856893401	0.0002825459783994	4.17762233011149e-08	0.0013606300959461	0.0003832429150095	1.6330046791934007e-09	5.452202289267696e-12	4.278529269490319e-06	5.836535722379458e-14	0.0314752678561487	1.3848150173031678e-05	0.1349170832241522	4.1254841737338254e-14	4.823644308566479e-07	2.9376797736201293e-10	1.124504638082728e-19	2.777054048591491e-23	1.772194792825212e-52	1.265890139849844e-30	0.4550859164622116	8.771200204264646e-33	2.212411392433375e-270	0.000460650109366	0.0634412704691141	0.3487820122302353	4.2880209724181604e-23	0.0021182228437908	0.0021552397603671	4.8579730599922574e-30	0.0010353721148259	4.187495577801253e-49	0.0806893385584284	0.3260882815118315	2.051578336626059e-63	4.59399773635313e-29	2.759168633592277e-05	2.2490844095015705e-08	5.589981182869363e-40
ATSC5s	0.988091782922437	0.2256733902158837	2.2716806786138502e-19	0.2989585739952332	0.9666732124193405	0.89455015222484	0.0001403556136479	6.734682270859427e-10	7.124050829683711e-15	1.048904169167802e-06	0.4641019016249591	0.0171206388241632	0.5300177404861579	0.9723269533571608	0.9571292759228948	0.1922388776871564	1.795367614732875e-05	0.1249452245967077	0.1378777308516889	1.1279908382420324e-05	0.1080775719480552	0.35667942962005	0.2938321994636896	0.0044376442747309	1.1951248847952102e-08	0.0009242728022447	0.0017330604527284	0.0390388298866239	0.0001061986041694	0.0001102588658116	0.0115783758751999	0.0004305196993426	0.0023808371138092	0.0189736620661785	0.3914786309213236	0.4445254388655049	0.4847113284261881	2.743244427600597e-05	0.3308843715025353	0.3581927683471474	0.9010732152819828	0.039032405987806	1.1260543410029613e-07	0.0096831293096323	0.0168853175280478	0.0474402105156349	1.2899810583754465e-07	0.0114685812005319	0.020363569398488
nAtom	0.0012320719635859	0.0335683179253845	3.4341245851217826e-18	4.659241336151789e-21	5.092816319893183e-57	1.292070962258251e-46	1.703284102986115e-09	2.694156123736513e-25	3.80060775668836e-281	0.0217135349471669	9.678178488882838e-05	0.4006122996701896	5.178082438387168e-17	1.415170605557808e-28	8.45699138755048e-24	0.3227409963897801	8.767071473562467e-22	4.46306153028207e-25	0.0157555585333099	2.493831675057312e-07	4.935609565592356e-08	5.940491853700504e-18	2.1361149762315542e-13	2.7072172322543787e-06	1.7723576751701145e-12	2.2234972158771865e-14	0.003381537749402	2.5335503301026797e-33	6.556859006954122e-78	6.86020138600157e-67	0.6716366986664093	3.833436116912168e-36	2.612488066783884e-230	1.952036191382068e-05	0.0162203910851625	0.2959598647339674	1.2590496071488063e-29	0.0273475139723935	0.9123827921205332	1.4150259503961526e-22	0.1039768290192669	1.7787976291456752e-66	0.7407040611116018	8.657087782594451e-05	5.598723376542604e-55	2.4220990428034077e-56	0.1244758411463039	0.0664034955772759	2.9279242610821025e-45
ATSC7d	2.479383826157015e-11	1.2040308177869608e-18	8.79640891416528e-09	4.305113417901592e-17	1.718277303710508e-09	3.2674552523125546e-33	2.4275457184073103e-06	0.169919262777761	0.0	2.2705904840606755e-05	0.8363035231949631	7.806180612619984e-16	0.8776122355734138	0.0083135651439973	0.8351949814835402	1.43673992679264e-15	9.619878233480722e-05	0.0370797679424744	9.768197620792228e-15	7.400014070367687e-26	0.9539283138257324	0.0026553655375199	0.5910242186626491	1.846368792359332e-24	1.8196237859058398e-05	0.0014221124121013	1.6165357210422002e-23	9.096305157712315e-24	4.638999324725677e-16	2.855924772572389e-43	0.7288228535735721	0.0033156130260726	8.876577829621401e-270	0.5639697305298967	0.0030528674872813	0.6498521668925987	1.1216533054091966e-22	2.214976482676214e-05	0.0032888690013493	1.0017580006309106e-21	5.658582406996897e-05	5.5384106284164216e-15	0.0388191035755129	4.247620371373705e-17	5.002281011058792e-14	5.326642005063033e-39	4.0423245194538084e-07	0.001512177095287	1.5799714801179926e-38
MW	6.469983266594964e-08	0.0189238232255144	2.372620526647188e-20	5.580533285330976e-13	1.0158532849248691e-34	1.3577680853528254e-49	3.755272219061948e-07	3.4818645512053323e-10	0.0001107880887291	0.0664585060624225	6.493184307608502e-09	0.0048120074042984	1.953867567459489e-18	1.516218335990292e-28	3.174418365675808e-34	0.0007154957863883	1.002561835342186e-16	8.178904063687894e-10	3.256056874242443e-06	2.584876782555462e-08	0.0002374163266352	9.622222115638384e-10	8.762082599282284e-14	8.037871533425816e-06	0.0003086523802548	0.2043245888497321	0.0031728812817751	6.10952465329523e-24	3.025928288663877e-54	4.019228153355312e-72	0.1123737586157738	3.633969599631647e-18	4.9982444001818465e-29	4.669226849556159e-07	0.0565751650206805	0.001780061665655	8.068011574907979e-19	0.7130457187246562	8.13231987187985e-10	5.6275924254991484e-14	0.1685755188031998	1.0366204332989012e-41	0.2139920484695749	2.770463148049176e-27	1.171070032850486e-33	1.4058596533044212e-55	0.0228760981070978	7.3160950153909794e-40	1.831839022237631e-46
ATSC3i	0.0891304804553136	0.0017959769902623	4.95792090323914e-90	2.195199552642401e-13	1.2317273274156616e-11	1.5642585049402312e-09	4.590895381578197e-76	6.06623340606772e-13	8.943473393869196e-234	0.2679779058578562	0.0011878282155429	2.149967871611974e-12	4.159424169107466e-09	5.658666231581893e-07	5.819187076850571e-06	1.1732382246309804e-15	4.054271106354697e-10	2.6493381222066376e-16	0.1932883436310568	2.366561159912371e-05	0.0012407208988515	0.0523409191075666	0.1884925787218768	2.5189524254227893e-08	0.0001061616535337	7.183245656431263e-09	0.0007267971045743	0.8304079992434876	0.0278235749647316	0.0010748124196754	0.0036692824462012	0.1518947242617871	0.000354244717787	4.259136254183804e-52	0.101569344936337	0.0213183383334853	0.2058668722631607	0.3106969112175201	0.2582257353002427	1.947416910411656e-13	0.4594235743555682	0.0001145308729091	0.0119058813091301	5.88997240412963e-05	1.909827797144926e-11	9.264877839963548e-07	0.0019799613614744	1.749691463463521e-07	1.78585775972195e-09
AXp-2d	0.0001215894703444	0.0004678148389781	2.1192418322408578e-15	4.3041706085191126e-05	0.2545594693207752	2.8471854854438595e-05	9.095199777838517e-52	4.2299365117551393e-11	1.4072595698270195e-80	5.157079393502607e-06	1.854277150457782e-07	4.332991143443231e-09	0.5825600609487539	8.85726381147561e-05	0.2093222948336827	5.739062069444031e-19	1.4596835575243818e-13	0.9721540617840942	3.25800643282472e-07	0.6123359447321488	5.230667817070998e-08	0.0452513570265886	5.7109002888616785e-08	0.0002048880908237	0.0015712816854085	6.4307684101182944e-18	0.1571917364964631	3.136001519451959e-11	0.0208755316006249	1.0311614966604889e-13	2.720767639837941e-15	2.339701854728554e-05	2.6880964788211425e-91	0.0631127469605177	6.791307624431259e-05	0.4316751719576038	3.862685363967571e-25	7.600746004619783e-15	0.4020911292143544	1.7811607736106546e-08	0.0001492252792472	1.718396725815808e-12	4.852121037148437e-07	2.1499020997750025e-13	0.2476194603768022	4.057803302813942e-33	2.849837918478197e-15	0.0170980880637711	1.3240084310912296e-09
MPC3	6.91525939465199e-10	0.20845361794285	1.0762816347943367e-07	0.0130341747413136	7.271948211422569e-33	3.07353036481451e-16	0.7877619294852487	4.7247272875096737e-11	6.742064436183753e-06	0.8691373566875973	7.539843388729924e-09	3.977328064288938e-06	1.0704035796103128e-10	6.512890022313132e-31	1.7116422523342648e-21	2.499753389740376e-09	1.1795681784253326e-19	1.6608466304301232e-07	3.5747385599639173e-09	0.0018541896758848	0.3405920634679689	1.5634888275108936e-11	3.3859289095322404e-05	0.3046150742165012	6.2461468672110426e-06	0.0136346206827323	0.2126531543177394	2.672501009356696e-05	1.492510700774007e-41	1.4437530871984144e-23	0.0002572712054055	2.9271888437077397e-15	0.0633060312465256	0.0002804436912397	4.511097914353937e-08	0.0032631379112579	0.0298356487948535	0.00031880747854	0.0003011952388038	0.0161047851873508	0.0023308091957213	3.2717593918631456e-25	0.4270228198257569	7.392582320349332e-40	5.462332758647942e-28	3.090732560607648e-12	0.1484960134255346	1.194877852324276e-21	7.737250974702679e-14
MATS1Z	0.1172061528914233	0.002385552992052	0.9178657629880428	0.0544584900818162	8.017864648269373e-11	0.2752261563855007	2.499002482620533e-07	6.195370254269151e-20	0.0	0.0165981654285251	0.0020510500279401	0.1190589880000623	0.0148409116221151	2.1042290135089e-06	0.4111245864277112	0.001052448925886	6.019276489004196e-14	1.5531520471801846e-15	0.0246304822833535	0.0040400264378871	0.4862482606828521	0.0675771502226879	0.001871050949718	0.6734241516860899	4.061366465074173e-08	1.0406954293568948e-57	0.0618870858556756	0.0692606204018588	1.2480739770374931e-09	0.2858757428479093	1.2536378149054076e-05	6.229267185487054e-19	1.318445038753466e-233	0.0564071440018264	0.0117236073631019	0.0259250495265734	0.6379385564132329	2.413556365988422e-09	8.196103410283204e-46	0.3773424908072368	2.6355444305825692e-08	0.0028886976305318	1.5215684622544476e-05	9.184440371540574e-108	1.8069234674419103e-06	0.000148883889361	2.0528524797316237e-17	1.031066127288101e-52	0.0289503147917873
MATS3dv	0.6174677905116941	2.1368948020874875e-11	0.0012992186480908	0.0024815563511779	0.8385366025945951	2.6924192260477807e-11	3.8068563707027796e-99	1.618646105016924e-08	0.0	7.280430606338706e-17	1.1522685182160102e-05	0.1784926243419677	0.0236387080570704	0.7443356606535041	0.0034818478878269	7.821602078513426e-12	1.720967430164686e-05	1.093535629046978e-17	0.0023503096587141	1.3974022629219757e-07	0.0151521417112054	7.635003620047826e-08	1.4434504554808884e-21	5.249750640538993e-56	0.6563646209295283	2.131806883243947e-80	0.0041837122904405	0.0690089267198023	0.1180725117701146	1.807826608468099e-14	4.0761205734405307e-91	3.904908489043822e-06	4.411313063548337e-252	3.881027083713294e-06	0.0108513522148873	7.629272865845049e-11	4.276318303649972e-33	0.0115952209431534	7.198211835421075e-49	0.6965847518800834	5.394014528904369e-06	1.7112605622460164e-28	7.651771844051362e-07	7.632545494274839e-49	2.631870208679007e-05	5.300759471083414e-09	5.907607450155598e-17	2.14861351222968e-19	2.055458025138255e-24
ATS7p	4.383771547694612e-06	0.6707549693879903	9.045703273594469e-34	0.010027836041543	1.762903406783373e-33	4.8918672202442245e-24	2.492022424548952e-09	5.1577108139203656e-15	0.4660465039164827	0.001601219987939	6.377817002445316e-05	0.2076330303830754	1.4828711712792636e-07	1.0892366682034202e-24	7.506842537745681e-20	0.021162417016565	1.4831958563845041e-18	2.488985202726475e-06	0.0005319894758602	1.9906495034940944e-06	0.1096656738645759	8.028315119038372e-14	1.6051463472182243e-09	0.0018710419105837	1.677421042296228e-09	0.8242380454736072	0.0911809994731157	4.02226905333962e-11	2.9784763032805374e-61	8.284616639881469e-50	0.0073968491569181	3.9942264391918685e-28	1.209637942544904e-31	2.199522462443166e-09	4.520846306038247e-08	5.210307508734108e-05	6.763282049391174e-07	6.220228918978064e-06	0.0182292489665764	0.0002556124170183	0.0781331951704196	2.7623675842909312e-43	0.8360184199921468	3.3740619964485184e-31	6.180083073344602e-36	1.0669445050317025e-33	0.1307765719801185	3.7459833988426883e-22	7.699829354033857e-27
MID_C	0.005610850868292	0.2809693977371715	2.263031681181093e-25	9.317495936170303e-06	1.3578586325469796e-17	1.2561293587951346e-07	1.5288766794525427e-14	3.1629950778886326e-09	1.6345389943155874e-108	6.487980191461292e-13	0.1055567659295205	0.9464404393866952	0.6042634706472161	0.040169797773957	0.8111431137466643	0.9796491434358068	0.0347699095302385	0.0983956814249136	0.6404680280555648	0.006898629433131	0.0119725626438659	2.852282620039446e-06	0.013479455094246	0.0116436363122009	4.1272595064167226e-05	7.47319883074177e-07	0.053566704702049	0.4689189357160195	0.000319586904449	0.7399394134700531	0.9211077650587868	0.0039027536002765	6.303933921053607e-08	0.1505856496220836	0.0741128995208951	0.6916421283445271	0.4570846915063967	0.0644237814687085	0.193137184451956	0.1658609546828635	0.0101608454954848	0.0006053431977543	0.6351564427701601	0.247706815730851	1.532841761916378e-05	0.7095015606824655	0.0173430137836758	0.0177619681137492	0.2343109068187191
NssS	0.0585397861561896	0.3989274589334465	5.229539741518066e-09	0.014179420405576	0.9386801230165136	0.0001088387753474	2.0100760058668443e-07	0.048203187596936	0.1128876736704314	0.4910166065839562	0.2975535653932843	0.7699731240660594	1.0	0.0934639412373279	0.0003087662577418	1.0	1.0	0.0281255083609782	0.106428021954383	0.1981067997085158	0.2229023860251664	0.4775006445878488	0.0018610661471845	0.1091433522785294	0.2838238662522409	0.2059950954631089	0.6108070539144403	0.7087743133303499	0.0104062243549504	5.205678460244533e-10	0.4796661149825533	0.7605420769235233	9.076385468233156e-11	0.0003531869992508	0.0444329646827634	1.3879744469952963e-05	1.0	1.0	0.0045847659441786	0.0407393920117876	0.0075216763167017	0.0045787710515325	0.0832310886214226	0.6577750739573038	0.6878327039114676	4.4441796741844547e-10	0.000192449967174	0.0011234395137714	0.0001202593306116
GATS6are	0.1342555693742901	0.0601486728738206	0.0350365229607801	0.0210202303957348	5.650136980159465e-06	6.1380227277489386e-21	7.421288304621833e-86	0.6370425975053623	3.856212489990885e-51	0.0007326608733128	0.0193654529928967	0.042807506003268	0.0088470695908558	0.2850578032189512	0.0006228375649802	7.711255288438914e-08	0.156124146447672	0.1320165029162194	0.0130766613194105	0.2957473431328148	0.6953084002766203	1.0375017133077885e-05	1.2158927773705426e-13	1.2400054075163195e-26	0.4412751532091263	2.7438603833412833e-09	0.7036001422549274	0.1324935973097307	2.331560618200816e-07	2.3970293300099407e-22	2.408837668337257e-74	0.9002506560503218	4.199228755571904e-34	0.1944528838034195	2.8675120041589178e-06	3.4943601727144766e-14	1.389136010027632e-26	0.2756676910666008	7.737145119135667e-10	0.3877122149473595	0.0010631533288327	1.0709456475463658e-10	0.0044219539054232	0.6468824466169083	8.148272883757131e-09	0.0083654408412769	1.1547019341264487e-07	4.550629804735568e-05	2.4082973022965955e-24
AATS0m	0.0156714735521402	0.0014323064674659	0.4769871708850403	3.140530854759738e-06	6.945967383132045e-23	0.0621632537544326	5.262958060897417e-09	1.464849422752942e-11	0.0	0.3639687216663526	0.0001109006904201	0.0298268342880705	0.346449934435539	0.0023630577780734	0.2396019520342288	0.7812525728559891	0.003228181338767	1.0721070657480916e-18	0.0399960079315754	0.0009276951837685	1.6267106657897276e-08	7.339690817268904e-19	0.000200940047656	2.424414543012976e-08	1.6539782580767458e-13	2.905220355757407e-76	0.0007812007407173	2.1727515364095807e-05	3.070259569178079e-19	0.1525059317099895	5.074976867052633e-06	1.6798923164578175e-10	0.0	0.8054459057154947	0.0154899361797259	0.0078169431709987	0.0787307592769418	0.0185015380170422	4.820767046376641e-23	5.236964388986391e-05	2.7024004682321222e-09	2.606122426664753e-08	0.6322349453078004	1.791104804313241e-18	1.300506455702882e-17	0.1115613770275863	1.064084013215076e-06	4.361989502299338e-68	0.2172364584338226
EState_VSA6	0.0036465944024349	0.2464114303874993	0.2026047521709783	0.0091341476715345	0.0222837601637531	0.0001317804624075	0.1337312020941498	3.7665814066914e-08	0.0	7.722114473645164e-05	0.0022128868982259	0.00146657092797	8.550961903537329e-05	0.1850272608992046	7.69011238011931e-06	0.0010195162065037	2.719802750044526e-09	6.285269322468131e-10	5.844961536410056e-05	0.5131251610811183	0.2656998412005174	0.0170038706772751	0.1375658512875674	0.7078399587219911	0.0002055609617768	1.014162826311642e-41	0.5958075033955001	0.0378502581359563	0.007054279080218	0.0025774772688511	0.6395661165486966	5.373836309581772e-07	6.995629727054151e-227	0.0180238226233347	0.0004440195427374	0.8409444749577626	0.0798618337527872	0.0075024849059044	2.3779002724098304e-46	0.3563824969970774	1.174656760241683e-05	0.0049339500165599	2.8778431979427404e-09	9.595240722114074e-37	6.67309502713665e-05	0.0122019399864077	0.0055047286239135	3.628748026478716e-83	0.1378281024721164
nBonds	0.0003372999434257	0.0336813170210737	3.300965499454841e-19	8.704893386187624e-19	1.0644774519754549e-56	1.2930813595131546e-43	4.48382678787139e-07	5.491485371821808e-25	2.6392346944889447e-261	0.0540409165257238	2.8386696153569597e-05	0.2643446260445238	9.079913755522968e-17	5.825237993016117e-30	4.422214265204747e-24	0.0962593973340569	1.1236213852731169e-22	1.6834322190478872e-25	0.0041192412838912	1.5135159760900296e-07	4.705593537081795e-07	7.642162625812965e-18	2.011742384384575e-12	2.187758955624913e-05	2.6075962725225797e-12	3.200498933325789e-13	0.0054591870780885	5.702074774694758e-31	1.821717135963757e-78	2.368299851292133e-64	0.1520164427731901	3.5380916948096695e-36	2.1663628094657866e-221	1.924365125863969e-06	0.0046866536075778	0.2265063284646766	3.8967517943937757e-25	0.0120283251594153	0.9071732867494352	9.079942892250916e-20	0.0528885120434333	2.453589819927722e-62	0.766098935384601	1.673704049609989e-05	1.7145773858169815e-53	6.705757174989991e-50	0.083383557040299	0.0718526608801551	1.7263779788199042e-41
BCUTpe-1l	0.0538341838055538	1.023551311868338e-05	8.396748128694234e-07	0.3858826743589169	0.0703646439295724	0.0362083442757788	0.7313901336834507	0.369025239324434	1.4815807510207258e-24	0.894664262716758	0.2941730687270562	0.5675369302635709	0.0380388292102527	0.4678298616848425	0.5269680166618846	0.0862313413028491	0.0424959780220621	0.9046125806941848	0.0686947543033691	0.0138104538092242	0.0002106822573476	0.0223703817527033	0.0279035503729086	0.0001064619390891	0.0006278891867632	0.1137903917017913	4.481003320349785e-05	0.0120041121956073	0.6914119553056639	0.8230882563659245	0.0039934569064809	0.0247866367376159	0.0166670029286621	0.0007126829678872	0.0682284189726595	0.0479833530541025	0.3426745869026948	0.8751679563087384	0.000488227319006	0.3845318326668032	0.8865776964594938	0.158231358359233	0.0814066512543374	0.1171507010654702	0.1126619875697151	0.1017065730251134	0.0614891132085659	0.1505871748832152	0.0674044355899463
MATS5pe	2.022085238576348e-09	2.716501712340558e-20	4.2815845662410555e-28	0.3354282997605551	0.0002057169876346	2.995023160539565e-36	3.3813081980913015e-58	0.0002622357171688	6.078485938794282e-19	7.52639141479947e-06	0.5527742377304048	0.0033737898671399	7.322199139639536e-08	0.0011311197059949	0.2768538720204381	0.8911930962009367	5.01537016497685e-12	2.7998511498675025e-05	1.0188510556305712e-05	9.364838564412192e-07	1.0331267825545133e-12	1.3972497666897949e-06	0.5737526275969247	0.2742644971962631	9.852337300743686e-18	1.9900651015102478e-11	9.178760118165635e-12	3.025428453360714e-06	0.2333854726815231	5.329580641643251e-12	1.5150097445071552e-11	3.7544132914347155e-11	3.680577934942226e-05	4.2757149659813694e-05	0.0020137275094407	3.80165940947313e-17	3.1457842291564565e-15	0.0238776030027239	0.0012018172528041	0.0080393222388769	8.806869208690108e-10	1.2054586257927572e-07	3.033246590164431e-07	0.4585896421206568	0.2193483317113164	0.0359285181794275	2.615784408174518e-22	1.3341044170294816e-20	6.387246415961526e-20
AATSC8v	0.4987239636396257	0.015526581951331	2.763014855262957e-20	3.99584805716078e-10	1.434448228481967e-06	1.5200830519431716e-26	5.933981502989061e-45	0.0980752364028604	2.093863819470387e-220	0.5001456814969591	0.0466236037843883	0.07211908385883	1.1156106954000716e-05	0.0019533393328904	2.396331015238187e-09	3.504132831028922e-08	0.1000511909056208	2.934829779998998e-12	0.3898705297685485	1.7872773563700533e-08	0.0034887537508321	0.2208564245436707	1.6695873196567922e-06	2.548432829134492e-05	0.8806569931493031	4.945200161086734e-10	0.0463438792806498	5.00675426661126e-20	2.4395142979300912e-17	5.4407810212997046e-45	9.257232084737311e-73	2.951091072721812e-05	8.841686169924882e-199	1.2186744321599522e-12	0.0462441573410316	0.1654449743030852	0.7236041991245201	0.0078299963644948	0.0504844316509634	1.7168076176217846e-08	7.329579092692729e-05	0.0011774468781272	0.238811281678582	1.824394584331425e-08	4.686851988831584e-05	0.1228550484371168	3.75067945783405e-05	0.7210338102251673	1.2721958859206576e-20
MATS1dv	0.0001725563742237	0.3276535578345041	0.1649841070692108	0.0573294495037006	0.1716685226422539	5.149658093782774e-12	1.865606039721749e-06	2.3836935746759613e-07	0.0	0.1831069340280242	0.0002669917830516	5.312120204830216e-05	0.0673421153078706	7.389203278821568e-05	0.8493798368671615	0.0544691221349134	2.4194028446745287e-10	1.6053252238928768e-56	5.48602270159627e-05	0.6598394236276055	0.0375566109422417	0.9060660096378074	2.900104089635422e-07	0.0021352295772257	0.0003805437781881	1.2776344811661335e-54	0.7092062836135038	0.0212785110324703	0.4873666704591273	1.4756332513986109e-12	5.928392623689563e-07	3.2544379889448435e-06	0.0	0.9076544085257346	0.0175993719037113	0.0081767264511542	0.7478977344662252	1.4065185234405705e-07	1.0848360642717162e-68	0.0208295216936096	4.207430323837561e-09	0.0001825812302279	0.0002274081110651	7.409555693094254e-77	0.5449539784886012	0.0007016777894683	6.808050325246472e-16	4.1583389387800215e-167	4.867105172399066e-12
AATSC0pe	0.826044088031701	0.003492607546402	1.1280856455193497e-15	0.6605765243095384	0.4999788252668778	0.0036149691042842	2.088733332265032e-35	2.1976190099826143e-11	1.4539565964420752e-124	4.582164181993006e-16	0.1196503453619554	0.0187547468004414	0.6555321111727215	0.5880177391266206	0.2024369415470305	6.536977420165683e-06	1.4214276412119565e-06	7.658610640391046e-07	0.0225963838437471	1.3845751101280726e-08	0.0185791425077983	0.0064578085385428	0.6203243076642465	7.584821747923006e-17	7.881260535824695e-13	9.777019281523556e-21	0.5587445118222976	0.0211683259368063	0.0054205767950251	3.443660486470756e-10	3.50190675211794e-08	1.6912158776998656e-05	2.7553405404737684e-18	2.610213624945722e-35	0.9442644027930636	0.0336313658125944	5.805438140712428e-07	6.288434837570341e-07	1.454297780012104e-08	0.0003528248033142	0.0107741157899548	1.7776395909265212e-09	8.105884137031267e-08	1.2257117068563357e-12	6.000491925634345e-06	6.687857049666189e-21	2.5484016035065493e-13	5.629537564663554e-28	0.1540061789141422
GATS6m	0.649820175668864	1.6290498020521558e-10	0.0358097643999186	0.0337836454491691	1.0869567551521609e-05	0.0001677546083035	0.0175764556557099	0.0512821078486587	0.0008458382613726	3.223709009604903e-11	0.0006072795394697	0.3157359903914344	0.3446344586277076	0.0072472946140773	0.0217371301763213	0.6964736418678827	0.304181108166371	0.8312162491193157	0.1100242518085613	5.901860209038425e-12	0.0039481794730667	4.072762661715268e-15	8.03776475268128e-14	1.9529881104037523e-06	0.0191747340724553	6.234956452315623e-08	0.0010476565050806	0.005805769374311	0.0011726560937159	0.0095369318734624	0.0006890232080066	0.0129764507463875	2.5432573417614752e-05	3.0200368158086933e-12	8.800291581785615e-06	6.011096515865479e-05	0.355350922650605	0.8507570807143117	0.213893317553841	0.5631461054047251	0.5548688468749161	2.766776869921515e-07	5.450422733714827e-05	6.058428171742929e-08	5.715674183912341e-13	4.464044131962403e-06	0.0002620918657361	1.336453604036461e-06	1.8091495565951488e-11
Xp-0d	0.0993892401425845	0.5306009216097516	1.6458428693571083e-08	6.405328107269261e-10	2.8540198580977428e-11	5.306281738385159e-09	0.2150901147547597	7.896811955549123e-16	6.988295429860583e-60	5.739488131599487e-10	0.3313279573002119	0.0018367856112488	0.0127331069901618	0.0412568453566384	0.1336519488235918	0.2548877651281218	1.0190343766849726e-05	0.1071100807430003	0.7556046446144682	0.0086090948600923	3.906187693077245e-05	0.000136320881887	0.001480350866013	0.9942666793088732	1.129916224678496e-09	0.0001357244632189	0.0515147897834842	3.4633715669268312e-15	4.343916752496144e-18	1.6067396821041624e-15	2.55891930955461e-06	4.241237583753319e-21	7.329586522214943e-60	6.861153268789425e-20	0.4301595946102697	0.1380085574860751	2.479058493828421e-07	0.0155537343778078	0.0546945774128833	0.000625174288367	0.4291104210527343	1.986829475631461e-07	0.0009191504944001	0.2289597719713855	0.0020482625956939	1.0573181141017435e-05	8.142005653383567e-05	0.8763701090506165	0.0289067645274646
n6aRing	0.0041950852512734	0.0016141709000342	8.112849597154396e-24	0.2520159384559746	0.0099995386018655	3.701751458186119e-06	8.12878312081387e-64	0.010883829934996	4.807495084762205e-31	7.871567590455197e-28	2.564144857304875e-05	4.2412620583480884e-08	0.1137942965354328	0.0001332340111671	1.2948791337608028e-06	1.1023365129071606e-17	0.7572216516547623	0.5899653319142106	0.553902617903394	0.5566013349536562	0.0024010718887751	0.4223099525418702	0.6880930019936031	1.459139270296301e-06	7.066854067927159e-05	3.706100581379311e-10	1.1020274440855205e-13	5.932590912294437e-06	0.0621132750754754	0.8964630683974226	1.0849912957799182e-15	1.2969130170795697e-07	3.3070743888248056e-66	6.9452919237615065e-59	0.0115821203837794	0.0001824175406841	4.720572192694877e-17	0.2018536798186685	0.0651068405296391	0.0015144125996615	0.1725958458550461	1.9481641733966173e-11	0.0003631557376178	2.5637215460372103e-10	2.6457137643607132e-14	1.450319408451349e-07	3.871735513846485e-06	1.8879139847326488e-17	4.890028694251572e-22
ETA_epsilon_3	0.9102241973863016	0.1152912787789829	0.3512838981061413	9.69178131917736e-06	0.9006546863937945	0.3668478280093687	1.464294739832071e-60	0.1043943480790367	0.0070778995646348	0.0081058704222249	0.3987678708983431	0.7198528155102721	0.0084032923386143	0.9740352385523442	0.5797740082911935	7.012370061536716e-09	0.2250093943230369	0.6715260210722359	0.3569077822649451	0.065139906554901	0.0306678167347195	0.2491441089557159	0.0680605769961766	4.1557221684539146e-19	0.0233465835376229	0.4095278206919676	0.0104975083393617	4.7132661246341945e-06	0.6066421908978621	0.6661405267536673	1.3007561162379454e-41	0.1851344016480859	0.0070780268936481	0.1264228146731374	0.0005384829842426	3.3631212750332485e-05	3.208534765682972e-29	4.557528399063297e-05	0.0002277695161731	1.9556274821532327e-07	0.4662788032319763	8.786734407016305e-19	0.1451051103414249	0.4482767889878212	0.1648845203256511	1.4757098447075886e-16	0.3486525632736064	0.070952069580985	0.6125219926448675
ATS4m	1.1802207121627924e-08	0.0015424334791666	2.553337200439245e-05	0.0175921027894384	7.884410023535755e-18	6.6072507518073685e-21	8.974164477691378e-16	0.044655202279508	0.0	0.1360940438114636	6.447245013130681e-11	8.519542092014092e-06	1.767413792039534e-09	4.60491305859417e-21	2.397853765973995e-22	0.0082440247511929	2.8950143020607134e-08	0.0490919290890296	4.495259510840487e-07	5.451649892811468e-06	0.6497342770969482	0.0020266044348638	0.0007097236036633	5.2415976303877505e-11	0.7470767772095936	7.509645568482434e-42	0.0003468113707087	0.0001997185494184	4.592314570211358e-23	1.7753324788284416e-26	2.6682552434420044e-05	0.0017588742001026	6.033240352097865e-109	0.0794760013429818	0.0005175413695825	0.0001667133236695	1.2927559052084268e-08	0.9400896161112792	2.818731363072569e-34	0.0048093189985277	0.7859490215559342	2.0010948032505944e-32	0.0036146425603267	5.999592615461409e-98	1.1179336072062836e-17	1.9551741858180745e-36	0.0016475943400279	3.014040328209504e-110	2.670818452146621e-20
Sv	2.2630260239846815e-05	0.0300215353814113	7.421335914998193e-18	2.6239139157188038e-17	5.373067753952704e-50	1.3586151736444959e-49	0.0005182195791038	1.284817361689602e-20	5.974443195108566e-155	0.0078130021236487	2.0802495417307028e-06	0.0647281322418536	8.10576303622192e-18	3.5346998150734216e-30	5.388721221701872e-29	0.0046609417301943	1.0887040993655085e-21	2.312767023072067e-21	0.0010623320593754	2.348994195636345e-07	2.3571453951258618e-06	2.3436765172035643e-15	2.969468306191516e-14	0.0003605619936156	7.549880781166965e-10	4.1429027059701933e-07	0.0017980707082571	1.5859293412579006e-28	8.12553311237076e-70	6.216143428929966e-70	0.0104081120126718	1.8154720917150946e-30	6.272491510596929e-149	9.370477682131066e-05	0.0119365412316539	0.0351925234908104	1.2424023845878036e-20	0.0500169273028146	0.1190363290483603	1.9107564807701757e-19	0.6005013474483921	1.7405115580479513e-50	0.9739987408698184	2.802449895021396e-09	8.294203127407436e-50	1.1270096015743375e-49	0.7234311577742748	4.347236988175045e-08	4.493346079726076e-49
fMF	0.1346898435290474	0.0091014860668974	0.0050236977089653	0.0006445633924227	0.5084248910602011	0.1818785132482685	1.976019534232947e-108	0.0012767036844438	1.6260871888147782e-26	0.6645787951787726	0.0056064416256567	0.0271130819972775	0.3642797354978534	0.3420280107984836	0.5241286791809225	1.0698386640736048e-19	0.0008613115839202	0.5256114961047615	0.1148311353642315	0.1352576390078388	1.5256875383571289e-05	0.0134985777462652	0.0034854411737599	1.2175790596917408e-14	0.3203190231005927	4.3930813969906526e-08	0.0233763331230004	2.228060725972772e-05	0.0689936808028606	0.0126324592516414	2.1784192817611805e-66	0.0181417322207323	7.599160535266072e-23	0.10278852261948	0.0205297781839511	0.049367315886575	2.404723229907871e-37	2.704139507264841e-06	0.5235647643195318	0.0007044329726855	0.6499506733998075	4.3416586066978177e-35	0.0018534397776109	0.0045691616260745	0.4168916219804323	1.1522241346488006e-40	0.0004878346483741	0.0198370210964111	0.1542938040593827
BCUTv-1l	1.400517651310925e-09	1.4247624512004414e-25	2.9218579677063224e-139	0.0002643185079419	2.1861817377415293e-13	8.649606327062671e-39	0.0332546609451785	9.276989656928988e-07	1.008801823622091e-176	8.737883692085861e-74	0.2034026127262775	0.4370938593683792	0.009607027850229	0.1561322401539866	0.2061092444084412	8.128092983045214e-11	0.3233247565871426	0.7070557602927713	0.7881566623150821	0.3145029696112438	4.600364970786348e-06	0.0005873967919885	0.899196350824279	6.691428667279181e-26	0.0143704670988415	0.0085668766054116	0.0180598397096111	4.651806130567837e-07	0.0001420739985137	0.2915328122375421	1.4524796862044444e-72	0.0283149689531803	6.855998662194123e-05	0.0052341489964629	0.0963044572855768	7.696523777673453e-07	1.7869050423568005e-05	0.121889121466485	0.0002380160222932	0.0002886862383336	0.0001592441520675	3.065670068765585e-14	0.8016905102228634	0.039552571512883	0.0393851741690896	5.2605413341398673e-36	0.0112309810191953	0.0018920081741681	0.006799973950035
AATSC4m	0.0012732217150687	0.2283161721418993	1.5322368989433438e-41	0.0570832913243697	0.812122388518064	4.128015713983042e-31	3.9603087484230186e-95	1.2835495610792272e-05	1.941299564103814e-244	4.996612655532287e-10	0.0008261722846455	0.6530725203903958	0.1610609776821778	0.0077006020530493	0.0024732554899943	4.152833589160325e-05	0.4869138584704437	0.0005717667420096	5.21570811735437e-07	1.971319052879694e-09	0.0252160532474303	0.2725639768970269	1.3297521961449723e-16	5.246070173563022e-26	2.2120011948769792e-05	1.0102357314833071e-24	0.1571569280805326	0.005698319599679	3.1595231691160016e-08	1.1040122941893382e-06	9.680882552140204e-20	0.6135711336222669	1.9533054823926322e-24	4.773105305765127e-49	0.1695747659528664	3.8738658091680885e-08	4.217406779170959e-13	0.0261038500915831	2.096734025836156e-11	2.510859301237934e-05	1.1828419216174025e-15	3.1751124067003758e-27	0.00031073480293	1.1427140033559943e-26	0.0013196283394118	0.1968520932978619	0.0236302917415417	0.986053985859582	3.852592723653721e-42
MPC5	4.095100150899729e-11	0.1470255163351348	0.0055932905742135	0.0527453424902197	2.4475386481401226e-23	0.0010449299633911	0.8486329172297138	9.47873783457944e-07	3.701840399309037e-63	0.9180258390046482	4.223499587608242e-10	1.1093663215466094e-08	4.518268912312698e-05	1.1591086237798959e-27	1.0575338476974457e-13	2.2112350194499758e-10	2.081387395456031e-16	0.0012799607667783	1.5293432876938026e-10	0.0171008749412488	0.0149342588228816	1.1260260538288785e-07	0.3631349936137613	0.2156867747628488	0.002268677118823	2.066582081638301e-09	0.187824504667374	0.3566235724078299	5.1474101600588515e-26	1.725876590197658e-05	0.0512596330200343	2.8311002391634824e-08	9.701014182270185e-19	0.0403160856223036	8.226756154833608e-15	0.0003614216293524	0.0616062473045171	3.785157550297832e-07	0.0166313554696001	0.061830244880243	4.929314973378639e-07	4.529320827284556e-18	0.2459628120021043	1.14330392475499e-52	1.774483695812199e-19	0.0059181128351908	0.0110701918917362	3.6161714205868893e-19	0.0035619212764966
GATS2pe	0.4907107230006845	0.5792628453667835	2.286265444368436e-28	4.815223255850001e-15	8.645437355701801e-16	0.0001379744327474	8.76153461329997e-23	1.2441657440527651e-19	0.0	0.0106858471815377	0.3726045586801666	0.0002969892933797	7.640246701816909e-08	1.6806702631680434e-06	0.0115574148207875	4.965597309986766e-05	9.325278439665228e-12	3.4526017851149484e-24	0.1474673161875478	0.0005979627198667	7.486671467936858e-08	1.8275516916107523e-06	0.0499989561196778	6.941509665085716e-05	3.774536451901887e-12	3.8563522803449136e-35	0.5999368259654021	0.0001566451595675	0.0042073276492298	0.1834730420903704	0.1834283895201347	7.743897455725841e-09	4.567092503279954e-108	1.0379380403475317e-08	0.2143833153315122	4.970255665834392e-05	0.0032095691974913	0.0302345092521447	7.997857876047194e-06	1.5946206975892894e-10	0.0011738679893134	0.063631644131297	0.0006043268577286	2.2015031358507108e-14	1.0184752770553884e-09	0.0365307251682827	4.347078454483052e-09	8.242451434932529e-36	0.0297623871673836
ATSC8v	0.7684559104811992	4.4283211926515e-05	1.3809473338704119e-33	1.4079586562650857e-17	0.0001832433728751	4.554612213588373e-45	3.2653320366258736e-45	0.0023323754832067	3.6602633223543297e-252	0.0001282332389517	0.0287728505782621	0.0004531183797958	5.094028033300239e-07	0.0901554463481386	7.670732215557886e-12	4.12324513860672e-06	0.0565757729734786	1.0522759536857075e-10	0.1444671713087675	1.5895709252114604e-16	0.0005763635982727	0.437096718863587	1.901270333977441e-08	0.0067484177239893	0.9597019647501872	2.203988607881729e-07	6.883077366329944e-08	6.249360524256531e-35	4.314362336592082e-18	9.03962526501256e-77	3.087293789904431e-88	2.533639604783261e-10	8.268108492562944e-257	6.656910876853394e-08	7.089590199585356e-06	0.1071020301649551	0.0835193179412321	0.0026089511352603	0.7859947370789608	1.4090707994394829e-21	7.150332707733423e-13	2.4737974016906088e-05	0.553583476493114	1.1942588767333864e-13	1.4745771956375555e-07	6.6499993564988775e-06	2.576659182085105e-06	0.0248363828069967	1.1732599409375255e-48
Xpc-6d	2.541428178057424e-06	0.0007576544797901	0.0005437623909804	0.0526774999581712	4.4046137058560806e-11	0.0116446986494442	3.0342914785229624e-05	0.0090034332068113	0.0	0.0213909109335617	5.260682371285477e-09	3.383283039685383e-08	0.0103320838710297	6.093488737896625e-14	6.955834176054082e-08	0.0024280506684723	1.583911936053201e-07	0.0004533666801206	0.000125600517704	0.0468474036138613	0.0001647663838941	0.1037204220888149	0.2730835198810872	6.306025272088178e-07	0.9682140053931836	1.205999161054089e-47	4.1727355677653605e-05	0.0023418181711622	2.269354525638758e-06	0.4075934769524327	6.094291427681631e-09	0.1124907966763157	6.883434930152683e-213	1.324920812512868e-05	1.4743610368891503e-08	0.001880679268142	0.977690051257141	0.0010392967412255	5.2532049903886895e-18	0.3507595013460797	0.0020616319406763	1.0190348332598149e-15	0.1899980947641794	2.410602893961598e-88	1.1015198946203405e-12	6.889929904471391e-06	0.3425249996092879	2.7701994090656578e-61	0.0005985813116403
SpAbs_Dzare	0.0059012163588879	0.1185416395606958	5.461404521488761e-32	1.1699529829240054e-18	2.0837718651331896e-19	3.744948317978829e-07	1.997920289042662e-06	4.429440071560675e-09	1.7434935308208172e-153	4.599371242572401e-16	0.1874439363319454	0.6551781587103476	0.0012249260792218	0.0208204240544559	0.8802067747533292	0.3302072168207999	0.0371348353075061	0.0118258814359904	0.8687823159064136	0.0063720890294263	6.480575860026092e-08	4.078459167354407e-06	0.0502892931768583	0.4572144440516815	0.0001696420592939	1.807194246979793e-08	0.0630308403323837	7.373209838045932e-06	0.0005396654449342	0.6432416081794224	0.0004694530286633	0.0141661371124191	1.854273365171824e-12	0.1023221364791948	0.1532106528508204	4.3498444592182015e-05	1.3405823212039756e-09	0.3316905559373494	0.0519866097453513	2.464076424263124e-07	0.0022082805069085	6.520512085376193e-08	0.8619307060162383	0.8226107120003078	1.6783985847434945e-05	0.0702658952955571	0.0147983488131601	5.674585833027783e-05	0.5895649864208797
SdNH	0.9839013780660856	0.9779030869804258	0.9410151074443688	0.2822206184469263	0.0963819106365366	1.319699334263553e-29	0.6720243291473992	0.9831871249966012	6.047534277052435e-25	0.735498549824284	1.0	1.0	0.4973823018184951	0.376782186087263	1.0996558650053393e-08	0.8683378648901767	1.0	0.0381398644305134	0.9019977560472034	1.0	0.4174932961634323	0.2723765750669349	9.13503612532445e-13	0.8269854113318732	1.0	0.0046451562750195	0.8696226863831344	0.2888522240558017	0.1103999141356004	2.641220425411208e-26	0.6805768882052026	1.0	1.4459128828672493e-12	0.7399963659458945	0.8587501903839545	2.1344952170660795e-09	0.419452416629247	0.4855702923362044	0.1125238374389722	0.3771481446494401	1.5477609116858475e-11	0.21533916590382	0.3613820105986285	0.0819364263338866	0.1759079888114971	6.835811751864064e-22	3.5033409372726036e-09	3.7486355919702384e-14	8.757016159773006e-24
MIC1	2.5814871437676593e-10	0.1902996484839746	1.119186218704276e-14	0.0021626434196602	4.0102796491893576e-11	0.544963767806657	2.308936199657318e-28	4.565677035937168e-09	0.0	1.116185452371341e-12	1.1954981111786683e-05	3.783544654929462e-05	0.0015744775806381	0.0422532048644263	1.680501798448001e-07	0.0284617739910595	0.6060552999471234	0.000861253436555	1.1774694474964094e-16	0.1293664673164154	0.1780211887897971	0.0011632942573403	0.5073340799641043	0.0001205409469062	9.231330038318243e-05	2.641466072526976e-32	3.505008922776401e-05	0.7466049010471323	0.0034789964261983	0.0042487375445075	6.208159018349055e-06	0.0003537977632484	1.790225994412418e-145	6.327415608768923e-30	0.0949154733451997	0.033364018779384	0.0480027479764709	0.0076740432989887	6.6050195803799485e-21	1.5068322620987468e-08	8.836589505769464e-06	0.9490012931258256	0.1432426936295907	1.296128220677928e-20	3.4444969930298275e-21	2.7265680904691093e-08	1.8856335211738988e-06	5.898789777366009e-57	4.077940770342693e-05
IC0	0.0001652031210403	0.0233554845582547	0.0030408931924067	0.0185793038142974	1.177213061723372e-09	0.1286476624020415	1.608987617161615e-31	1.296989158611649e-15	0.0	2.656287784941844e-07	9.86828224738602e-06	0.0038269635237185	0.1190074583191605	0.927748280672439	0.0113070634879469	0.6456812927240065	0.0046717683785309	1.3537581959806897e-12	1.8372976332113976e-07	0.0012061319511457	0.0009357844567636	1.1150956256499904e-08	0.0056764197687208	1.322068803273379e-13	5.689681980371671e-15	4.877722055838232e-65	0.9837910465500344	0.2085513319011429	8.118685402099318e-06	0.9138049649131524	4.194792688751994e-16	3.051053342478028e-12	5.0654708946750614e-257	2.0425951729243376e-10	0.0554293668644043	0.3210189967573684	0.003602035038782	1.6367142624705274e-06	2.109117612393785e-31	2.418758269866118e-05	0.0006371924049655	0.389632047769662	0.000358224855562	3.061023657679125e-32	1.0107760416574364e-15	3.202401547910809e-07	8.394938404369432e-10	1.600219333092741e-65	7.938875943867101e-05
n9FaHRing	0.3405874872869188	1.2307168800450169e-21	9.868779125997476e-27	0.0379559363412496	0.0033371372445029	0.5717358897857816	0.0715607518211448	8.703080485484478e-07	1.7533755522081282e-111	7.130145972347692e-08	9.553372472406333e-07	0.0546975050580819	0.0413672404292016	0.0185641437319205	0.5826447993930435	0.1258887845027969	3.787844561518434e-05	0.0004330001130329	0.0100782382863791	1.0384613204588608e-07	3.055157634451058e-16	6.4915286895448324e-21	3.758840126762962e-13	1.2378808276226357e-21	1.1889745352262931e-22	0.0008154304958813	6.419923328822712e-29	1.6784297140795476e-08	2.38651397510484e-13	2.4758672445837775e-05	3.035819704337338e-17	7.755265602434128e-15	8.99683594093217e-08	1.9960800698601546e-33	0.8631157065302854	0.0421607554462882	0.258598670557155	0.01069894785798	5.255299190430463e-15	0.8907077350454353	0.01036075894895	0.1040295086939312	0.0085214808519072	1.5284016043599088e-24	0.9349271647236512	0.1373476660508864	5.169587667825794e-06	1.1740786804016282e-12	0.0013562563415804
AATSC4dv	2.396905714670886e-06	0.0004717458037409	7.9648971297118e-57	0.7145748402592309	0.0027685858545753	1.8637568526486818e-58	4.290348914285244e-225	0.208559948393776	0.0	0.0218086588656262	0.0767780967381661	0.7068847384949888	6.523162986074452e-05	1.6826199278435822e-08	6.438268531838248e-05	4.081109826378975e-11	1.6496836397835996e-05	0.0005329996621498	1.4693586095469362e-07	0.0188285017882542	0.0069328629132763	2.950980715254697e-06	1.705409886324409e-13	3.126155566596445e-30	0.0016437631911304	1.686202768288476e-14	2.4963368612080937e-05	8.381150580970487e-09	8.910166227354019e-22	8.555404081046561e-16	4.521004486706108e-67	1.702104247411044e-08	2.1520137777108948e-39	1.3920806175140294e-39	0.1150600702419475	6.3196317183351365e-24	3.287447236365542e-46	0.4491152172852785	1.3348087832594194e-27	0.5843794022195994	5.531739901170311e-42	2.782077127621672e-86	0.5933934931939087	5.34299377818661e-60	0.1043543312395946	0.0003222588374338	2.3278809244552014e-21	0.0660815395938019	9.339912355995574e-56
ATS7dv	1.5767124881887073e-07	0.0416622576910986	0.8521795273039767	0.0010716160011705	0.0024360432596429	9.729414259431128e-05	0.0001091542829207	1.7361243201952044e-07	2.7007994213039494e-217	0.9751922612437344	0.0021659448799706	2.2829240152470567e-07	0.0297633780823007	9.480708509708576e-10	5.49026283687334e-11	0.0002632677641118	0.8614888282779548	0.2926072952408142	4.387875659625139e-07	0.0434235128759687	0.3214406170806846	0.0003758139714471	4.4958327669557285e-05	0.9241608670990148	0.0031393188048513	6.242697115886951e-11	0.0579115191554437	0.0013130678798041	0.0055468137174966	0.0003625845108729	0.00056738157193	2.617550418042665e-07	4.343760323164122e-103	0.8745404804117294	6.507259047483316e-06	4.953507777536876e-07	0.182593719451397	0.0417069879661667	1.2347990807792155e-06	0.0021122161378565	0.6079286906861592	2.24877701869616e-06	1.0373261985166187e-09	3.304592718486056e-40	0.0054518298385082	3.22053565367764e-08	5.393607363034638e-11	4.1621811407894517e-48	0.0003976008789139
ATSC1Z	0.0008177925257836	2.766366069815714e-05	7.50931142997185e-05	0.0002489606852999	1.5352045157193777e-17	2.017051306593586e-05	0.3332280948937234	1.2806855194898147e-20	0.0	0.2306330931263278	1.7829401630683758e-07	0.0267068096606789	8.212217016572031e-07	2.1569873599058767e-13	3.768162750831293e-07	0.0004330794769497	4.643685832692971e-19	7.74241142243043e-13	0.0003206178858935	5.3375704045432616e-08	0.8273978435301873	0.0255015727222886	0.5115162952788508	0.0007012281713527	8.73661778997009e-07	3.782647117143879e-76	0.000584761943024	1.085358056299547e-06	2.703998202443557e-22	9.089065104000234e-09	0.0007166900943536	2.403279150478337e-24	6.335092984952308e-227	0.0001447009956682	0.0167443247309549	0.6953424642632394	0.0031071443072379	5.784269043829819e-07	4.286552091363531e-66	0.0027897198368605	0.0010352646862711	2.692193263663569e-12	0.0007225407761359	8.440362330841623e-145	6.198492003077076e-13	0.0014587746625164	4.995555530196489e-09	4.540396330175453e-109	0.001121659032371
VE3_Dzpe	0.0007964627819699	0.0288683427775429	1.0978083337499064e-37	2.8224532432391856e-11	1.3510487087006807e-19	1.8355416546991678e-10	1.7115942088083303e-06	4.6456328858506054e-10	2.4897529907197256e-94	1.3547403377790145e-22	0.1506528180759191	0.8873025527851434	0.155279004905222	0.0693858287634829	0.7822113224084368	0.124903895288203	0.0573971863329665	0.442258141328732	0.8135741102961703	0.01208637812578	0.0007260468055359	3.337752670165492e-05	0.0229401234496491	0.8515867820718949	0.0002419410602349	0.0005820869112854	0.0508632269977378	0.041336349585954	0.0022640526719265	0.7813795129129839	3.27567014867006e-05	0.0119668495542269	0.0330331100117734	0.3112126975107867	0.740841762391603	0.1226365365097219	5.005975669199157e-05	0.4942030486195999	0.1967762658420294	0.0133164247755496	0.0289866537081617	5.6649452836579646e-08	0.6459673191437904	0.0304900205001154	0.0003883562135753	0.0034991372507093	0.0376712852027078	0.4352729554502813	0.3788150533130512
BCUTZ-1h	0.0009198378215861	9.325053886528977e-06	1.572701802917535e-53	0.0357769236425282	4.6155664682230474e-10	2.118106161218889e-15	8.989793301594326e-62	0.038489257215646	4.1675073024898925e-270	4.130162282086352e-38	0.9446932046854974	0.3863374836740575	0.1758061955698198	0.704861379113934	0.272250917571737	0.0096318591929851	0.3323911213624771	0.0002186558661956	0.446133829012028	0.2011598316287749	0.1244729504199247	0.5742555943078753	0.1428078695602431	0.0004315269064306	0.295238577903643	2.4434098959658057e-07	0.2606014634671335	0.0012711396820191	0.4830158003426958	0.5502774920925187	1.457915023015144e-05	0.0238118278877371	6.970577200616388e-22	0.8009373571379489	0.0269928528075792	0.0018690506697935	1.2962288192159e-07	0.7660510722449922	3.717670586810708e-12	0.0023753477447569	0.3174290752721674	0.0008357278195358	0.1136448529129042	8.32722489575469e-08	0.5941684164690415	0.0262913914483642	0.0192531930940526	2.6119346219703418e-05	0.4656081281669085
MATS6pe	0.3862609470329775	0.0001497477351471	8.001164661996768e-09	0.2138165151721848	0.0002028944361139	1.5985676050153068e-11	1.2458468685462663e-48	0.4677053583121903	0.0037847760063459	1.4984896048847896e-06	0.0030798622864778	0.4897725801564462	0.1448489528794289	0.2355907348173949	0.0083234584137175	2.143350866428013e-05	0.9009573738129216	0.7759061053883141	0.020740189889293	1.1636912255161535e-08	0.0852397718887604	7.733220625492916e-08	3.586407302491864e-13	3.1599380065674702e-24	0.003713232701515	5.770127022171784e-06	0.1128285357759107	0.0015725537609381	0.2994589247600431	0.0001764654041891	6.479062471815011e-19	0.3712553431463805	0.0007520341478528	6.986629706150704e-16	0.0009187917714016	3.3292541083322105e-07	5.388409197666882e-14	0.1745108726959227	0.0483187632227679	0.4849453651749147	0.0441715209087792	5.905185242043814e-06	0.1682793227824982	0.0068139778453288	1.1634586303836297e-08	0.0277393151889451	0.0039527571082909	1.84165388507228e-08	1.8778584550117447e-17
Xp-6dv	8.139455686799192e-07	0.0282339479046851	6.188529844828722e-36	0.1035198849419065	1.638553947271753e-15	2.7701369170137883e-08	3.2125598507158935e-05	1.543099265489366e-17	1.3515478914620104e-232	0.1313916390863968	1.0009265819760189e-07	0.137564739956617	7.7052505674125e-07	3.769409526480292e-17	1.077037701987983e-12	0.0011425353438624	1.629498494201648e-21	0.1139403431470175	1.7282725431104383e-05	4.265600859364189e-11	0.7435930326543958	0.0005885888540853	0.0799026872827885	9.501960963821952e-05	3.628456291238362e-08	3.107198131835747e-28	0.0075077092655754	5.5938560131550875e-09	1.0726908557303183e-37	5.8706900194087125e-27	7.16606946134399e-06	4.322771408344351e-32	4.926250568208664e-26	2.3528118391031775e-14	0.0002409733712244	0.0404443036548513	0.0009327167880971	1.4355037988061829e-08	1.845599357747545e-23	0.0337787215057457	0.0503080523349885	2.712432298959425e-20	0.0026235012891451	2.7233865679529582e-76	1.3430521115207864e-15	9.79636210999819e-13	7.03110994521291e-06	1.0310993299770262e-61	7.461432215291254e-09
SaaCH	0.4884257654840124	0.839030879797532	2.986084581945536e-46	0.026781427336427	7.565658335273326e-09	3.413027269763776e-19	3.616473290335347e-140	1.6527438087473336e-07	0.1111836516514516	1.304419730915185e-53	0.4928346374281465	0.0017563615886088	0.055130692812275	0.0159063070256216	9.31141496319424e-05	7.229041526042006e-16	0.0016744510505581	0.3145967796250571	6.709079364550564e-08	1.0449341420745477e-07	0.1365090867862135	9.700297899202944e-05	6.4346704542403505e-09	1.4237886820236678e-31	1.4874540951156269e-05	0.8164420169200163	9.678536141474334e-10	2.6762717248198896e-12	0.5161689573014141	0.0402601867144366	1.0891552466078832e-35	0.2544708732388193	2.325945836958747e-46	8.083509510644741e-116	7.480003863346717e-08	4.4897176985902107e-13	1.1123183836639379e-38	3.4557931953696715e-08	0.0746838178751173	9.404172216837492e-05	0.0399690180186567	8.146114905693927e-17	0.1703527854659647	5.57456811877916e-10	6.562813932129407e-37	1.1895079340081595e-09	0.8972683103025683	1.0131363653930799e-20	2.916869712532085e-56
MATS5v	8.61433072090458e-11	0.0005121206467918	1.4524869224283869e-83	0.0087468812902405	0.0004377206383679	9.440694575754876e-67	6.45774249441035e-126	0.0002854700250919	8.48094857645262e-180	1.1532206872403e-06	0.0012434621010129	0.2377069100974077	0.0003589163339612	0.0001538587642667	0.0025399281347896	0.0366736257873282	4.20134919468653e-13	0.4486204524781837	1.831574629922075e-06	0.00029521257726	0.6271218394328113	0.6561358102920554	5.219903266223863e-16	1.1594824736311135e-14	4.667354174895557e-07	1.448521230574874e-05	0.2051362985892747	4.714530546782865e-05	7.517654460503768e-07	3.745230293768864e-14	8.767939058212394e-16	4.682679611675388e-19	0.1305230647533913	2.5747890784805824e-22	0.921695077035719	6.901836557500472e-17	1.6293511855852529e-15	6.433613166694893e-06	1.991703299772437e-06	0.5605111570600503	9.697162303085832e-22	7.239238956580284e-22	5.811779355063341e-07	3.7192535606355503e-09	0.3874183316245573	0.0582900402337724	6.64277715976013e-34	7.091827284765792e-13	1.0547053688855798e-39
VR1_Dzp	0.1232281007664825	0.7638221323878136	7.011810770766965e-11	1.0802183872458769e-05	1.7746728515367818e-10	0.0022729344867549	0.0027506489360954	9.193990227156614e-06	5.074909949298025e-24	1.3520040361134584e-08	0.1510668364913924	0.8170114948747434	0.1389326348119099	0.04657077558312	0.8502142287998318	0.6673285634933648	0.0490237643101951	0.6309617560529466	0.7986938270153361	0.0085889802438485	0.0005649305699953	1.2792546123641844e-05	0.0305420205421799	0.1007134163951925	0.0001784568710149	0.0023330555262017	0.0091974929758129	0.0436680387315536	0.0012615896586228	0.9726191747447572	0.1037896912388978	0.0119022412639861	0.4026379889298251	0.9429697266748188	0.6430562978826773	0.0842104601582057	0.005870675678137	0.4837904637738719	0.0789380877456961	0.0520291007966394	0.0106828984897212	5.699852503489594e-05	0.7165526049574411	0.0030186792137851	0.0020523616623788	0.3122333428354693	0.0242164029835033	0.6479870913680152	0.9391042848057024
nHBAcc	1.673645961114936e-11	0.0023807966801244	0.0023232493217028	1.2042524787842706e-06	2.7082546143256208e-18	0.0607495858664335	1.137442666573858e-68	1.649359434951548e-19	2.332985897171126e-32	2.624531931700695e-19	2.957905834556823e-13	8.007859077654637e-09	5.832678206731449e-17	3.31393000174102e-25	7.84729037649208e-12	0.732563317345811	4.4852555930080564e-29	1.4721839307238164e-05	2.1568193788772463e-20	6.188386760837023e-05	0.1439454428999582	0.0010918506666386	0.2145924139399675	4.7359342082946936e-27	6.581895386297686e-08	4.917649875175317e-10	0.4082502322940716	1.1186100406976725e-08	1.9380363653612404e-21	0.0018949682304078	3.5165049386735824e-39	4.515767289333043e-22	1.6782197527199016e-07	8.860063865964005e-22	0.1180349219105031	0.0049365148643757	1.1108470828234294e-33	5.640126627077553e-05	4.197419771703337e-15	0.2771772986671816	3.199523425081773e-07	7.3430963643878906e-65	0.002379227907496	1.3803351377527008e-35	0.0002852801660212	1.5728415433001028e-29	7.243765825972955e-12	3.9491026809876846e-09	0.0052381014031359
n7FARing	0.2611818590160031	0.1229897966839583	3.783406225723672e-05	0.1451554543683599	0.061986260725877	0.0509633766245857	0.8349272104071571	0.2406111573674875	2.0289482708063185e-08	0.0004090217614878	1.0	1.0	1.0	1.0	1.0	0.3188352480195746	1.0	1.0	1.0	1.0	1.0	1.0	1.0	0.1887244054003621	1.0	1.0	1.0	1.0	1.0	1.0	0.0133011329539062	1.0	1.0	1.0	1.0	1.0	0.2103180998426815	1.0	1.0	1.0	1.0	0.1252959643887523	1.0	1.0	1.0	0.1126279427995997	1.0	1.0	1.0
AATS1s	0.231652278828884	0.0015942555205485	1.0812049319860411e-23	0.0081743815638922	0.008211419995083	0.8026606090894661	0.6963602373319004	1.1406802706006608e-23	0.0151726507624031	0.548594664898619	0.3679731117776831	0.000121249447391	0.500355475225231	0.7323192974055455	0.3567625781484683	0.2029868415697979	9.589080677394401e-10	0.0945049823168455	0.3318446679356569	3.4170647745433734e-11	0.8039815482700822	0.446276277081661	0.0182676896551513	0.0021902493282284	8.870750488020556e-10	0.0001565582812104	0.0066570563472655	2.4790352575852544e-09	1.328349726245006e-11	2.817269731478798e-06	8.81815596273858e-10	3.086594893070975e-36	2.2621706126112812e-14	2.6665852331192532e-14	0.6418058164831568	0.0454949041864505	0.0090941555382884	5.361266058439819e-10	0.0011885803967963	0.0237003484012698	0.0761690781977617	0.0112177277282372	8.015547082786787e-13	0.000690646483784	0.033883100892532	0.6651248251867586	1.1147964762259426e-17	0.2824871613107967	0.9413067572940896
GATS8pe	9.042615110673588e-10	0.1645214078999574	9.223255840417316e-07	0.0011654606716685	0.817814134615856	0.0193581031028313	8.596122929437419e-05	0.0003428769258755	9.075326733229398e-103	4.505318218017028e-09	3.0415578176695583e-05	2.98083573187013e-13	0.0038217658733148	2.1964895768262686e-07	2.8443595985996867e-05	6.60536899989429e-13	0.0497355556576518	0.0714327981471253	3.9109704412390086e-05	0.001976477426055	0.1545314130918198	0.3475171851792832	0.7149502680243283	0.0021918919265377	0.0426267618338017	7.604833667250722e-06	0.2731158656444763	1.6061133576342534e-06	0.0209423329755405	1.2672945670400352e-05	0.8301890306069715	1.1977049842166016e-06	6.296366953223035e-82	8.021268898304966e-17	0.0141409530199619	0.2218016343717359	2.567120885442341e-06	0.448148433782772	0.0203994174120054	0.4337204359908285	0.1390031946283801	0.0218129253351938	0.0032764206033624	9.417195522375222e-12	0.008947574152778	2.642961153816849e-05	0.0594783899435401	4.2675680712404083e-07	0.4153969519096683
ATSC6Z	0.2091431864700128	1.8788041264565552e-21	9.925941909190561e-23	9.594889528928917e-05	0.958538181774805	0.4456893762501854	6.8019526369055496e-12	0.0013822626657525	7.091739709629639e-11	1.1350106338224712e-09	2.4508897353170208e-11	0.1651587953670364	0.0006584462206368	0.2652089358178533	0.1376963903610331	0.2377323243089909	0.0016789753131857	0.9605345586041826	0.002065083861634	1.2692268557561704e-36	0.0001826058799115	1.220651385530676e-13	1.2055292463445198e-12	2.919984632506921e-32	0.001174470984988	5.509412752104586e-29	1.3260485375249969e-10	1.2771573141945965e-12	2.312464327454384e-05	4.071022969734743e-07	0.6723526042614357	5.038868526217069e-09	3.32444747539504e-06	3.7206166580290536e-33	0.0020170294193692	0.0067194784662747	4.6432764680034986e-11	0.9645851443487146	3.0971924441460294e-08	0.1895437469331921	0.6173976456706884	0.0002165977480367	0.0067406542294198	0.0289898674554824	0.0039153770528268	8.77054066336916e-06	0.0175701271976189	0.0029272690510436	0.0186439955041046
ATSC5dv	3.983764810135184e-05	3.425796940720364e-30	5.2012929411566994e-08	0.1735262169534206	1.0743941981836329e-07	1.0947992736960465e-44	0.0831334335247217	0.0878682263180738	5.295092372779958e-124	6.763984921259358e-06	0.0005964240424572	0.0103308455340001	0.0145509625483048	0.4311528266232152	0.0005147280784271	0.0009367496866865	2.939930346343568e-05	0.5276551769981197	0.0097590043236887	2.4283493284013913e-19	4.024379018132481e-12	3.7547243566983334e-08	0.789709355546814	5.2700866366747445e-22	6.7311435035295e-17	1.2422444198438653e-06	8.001411558949539e-19	0.5870613806626226	0.0073609671147892	8.586492930003499e-27	0.0435894993744864	0.0014863814525978	1.9547158034458942e-28	0.8889567328995367	0.025802288454871	1.2621938028786666e-13	0.6163241324837226	0.0275841659614734	2.131305757863838e-06	0.6408776667724115	2.3320005496578293e-09	0.0001715441152913	1.5593683683569273e-05	0.0116248517217577	0.0074076459013957	1.8360153915850573e-29	1.5326461351878342e-18	1.3580651090139272e-08	1.6185677172632343e-25
MAXssCH2	0.5792097803724748	0.1060810906403344	0.0100231560979761	0.3072585409043611	0.2515552562074067	0.3354071046276921	0.1590914899224261	0.5624904231801608	5.050377872217495e-06	0.0031232021202264	0.6114770401051762	0.8852383881900637	0.8524120048995825	0.9064836127112612	1.0	0.9680218382898534	1.0	0.7209729972887553	0.7101678128210325	0.5318251966848737	0.7098350143825536	0.6006107558041172	0.4954044595936608	0.4042380447471785	0.6012305432715614	0.7208161390684471	0.7597142097593388	0.9152523348353508	0.9851034998279388	0.8102234517010984	0.6538280095404614	0.8804236245710938	0.4724822924210682	0.5369429990157488	0.9197167643174384	0.805921036819317	0.7422857939479922	0.8483813797780861	0.8710699582509231	0.8523643800066321	0.8679326698862184	0.7946998672157631	0.9034411509550442	0.7149024839607758	0.7057023588287248	0.9491277185163296	1.0	0.5399797664275028	0.5450825549810008
GATS2dv	0.8726192919302138	0.350380457844971	6.693102945098862e-14	2.7431419036515627e-11	9.418593621958088e-11	5.589651084545485e-12	2.3592559312320064e-41	1.350414116899741e-15	0.0	0.0002207106667617	0.4929130284770672	0.0656669250465533	7.042518731288625e-05	0.0012132838045828	0.0008584906984582	6.461185856696065e-06	5.0533729217407256e-08	2.371922938485046e-21	0.1976431851673219	0.000337699995928	2.836223064328029e-08	8.568958129364295e-07	3.645492669680538e-07	2.5243224811017678e-12	2.724401192766741e-12	4.1817735875341914e-45	0.5249702494320037	0.0001127672589283	0.0037283855257309	0.0017670066342136	1.45341287583207e-11	1.116702985513185e-08	4.428572686945499e-149	5.735803046960683e-17	0.199259748534936	0.2170859095577516	0.7788504259588642	0.0390378435778335	4.502083610172532e-09	1.1645439292710504e-14	0.933987813300976	0.142352085990178	0.000797900024995	2.4110545646443965e-21	1.5388293404709493e-14	0.1567766755417841	0.0008539889025416	1.2571594149257524e-22	6.504559469573359e-16
BCUTv-1h	0.0005495627134353	3.407371817737193e-06	3.846818581920892e-50	0.0113721128731465	4.239340817344594e-09	1.837269759769441e-15	1.85670366011649e-41	0.0498237052257502	2.8454594149212925e-298	3.426865772874192e-37	0.9533276353313164	0.5542780558214506	0.2298169914288002	0.9439415730395452	0.3256307764375616	0.1669933786928696	0.2511710838754476	9.073790790589107e-05	0.5652389450494868	0.3731331943376321	0.1718711411809125	0.8693739328827984	0.1911479918523824	0.0558633360125952	0.2064433968889354	5.2938776603096494e-08	0.3904113859831329	0.0084832908491317	0.4128653999039006	0.4001705676479005	0.0452404190457102	0.0262064745249686	1.1461089718389729e-29	0.9809065261579576	0.1002955215430277	0.0056082667520707	0.000409502108313	0.9516018110516024	2.891712844454761e-12	0.0102344429386774	0.2021088253412983	0.0448332601327221	0.1382283347342351	2.983421545593533e-10	0.4357224173585758	0.6171361606214456	0.0145456729265457	1.5690734728600108e-06	0.4079265523391131
VE1_A	0.0241582921731538	8.619675053957904e-07	6.143779305056095e-29	4.133141239685546e-13	0.0001242205756415	0.0001033835809957	0.0287027603710144	0.383971057798165	2.790077504358709e-122	0.001638364705846	0.2779230167562165	0.4401942411052307	0.0076697138198567	0.9615292844575756	0.9863567707896712	0.0037034893287845	0.3012100343152932	0.0146641092250703	0.2263424908368464	0.4768950660807689	0.0553612171805497	0.1707074723373167	0.1395304579639745	3.896988311585434e-08	0.0209528334909476	0.1267202884636341	0.0008872297908739	0.0014659506156218	0.251192728279131	0.18818300889039	1.151317102907655e-19	0.0243153381054116	1.5702985291890922e-08	1.068613042853651e-07	0.0006638119416788	0.0003974859793723	2.2083495061155673e-14	9.366606233184564e-05	0.2576763572716485	1.948887218860722e-08	0.9265408858978896	5.502186333241093e-06	0.1868459144272775	8.864578322431806e-05	0.0473621844809062	4.441962350715763e-06	0.2046118643706372	2.4318262417382115e-05	0.0524590697301649
Xp-0dv	6.324672796452473e-05	0.0768437435600127	4.013661911236077e-20	4.449641321177932e-17	2.0659008224372336e-43	1.916404816315501e-42	2.5335125523926628e-05	3.9880905144331025e-19	3.3099891337211974e-52	0.1266744065504436	1.6012269287513676e-05	0.1439725776700051	5.722569920675011e-17	1.5438349766974318e-26	2.830104378065009e-25	0.0188839235810774	6.449320406707135e-20	2.518143872548528e-12	0.0006927473432997	5.934019161124366e-07	7.30463586679838e-07	4.207836530103686e-14	6.314152934641006e-13	0.0004009475973066	1.0612575785780179e-09	0.0171579141892642	0.0224290188376408	3.3720699129217985e-29	3.233670867399017e-64	9.321447896770708e-64	0.0215298676391581	1.8382295923007744e-29	3.7649388113870016e-79	1.487405906822907e-07	0.0565893694592487	0.1450466252831306	9.869098875908604e-22	0.0879302620222517	1.0544641887259189e-05	1.6030896624313566e-17	0.5757428924254757	4.466109300914466e-47	0.8297096442027226	7.342131917914157e-18	1.482355834382888e-40	6.674335088993572e-46	0.5278973702641232	2.203454793119225e-16	2.638464458572668e-39
PEOE_VSA6	4.242148150827564e-06	3.543990347489792e-06	6.039568017713556e-39	2.27881750209149e-06	0.2040550041704342	2.09230913421832e-05	1.865446454062945e-05	0.0385290163595271	0.0791599901678298	6.065582347622206e-84	0.3191019718717662	0.3096617379066716	4.5179443250128296e-11	0.0009033726944487	0.0597359670130923	0.0038066947915621	0.0568263577152462	2.429452843829152e-05	2.58888425288892e-25	0.8106348266095345	2.042769738017965e-11	0.004972818062087	0.3095391706634589	0.0224192380113265	0.2412409556015189	4.029147539589645e-05	1.0801006813321087e-34	2.3417716473791705e-19	1.2432790393113429e-05	0.0709641116417058	2.2387409710590224e-06	0.1078184515811156	1.3352084636323052e-27	2.2792376163659853e-141	4.77961571350646e-06	1.2774111770848049e-10	4.942938125125819e-10	3.85457216460717e-06	2.906383235643603e-07	0.0020017166422977	0.0390005710821144	0.2459894977536673	0.2768120158145184	0.5000201329050769	8.070020242374895e-26	0.1769073568973861	0.6717654662184563	0.0003472170066065	7.984097547494228e-42
AATSC2are	0.1384586627798616	0.6565577485238416	0.000120545731522	1.1217319327925757e-19	5.408700901583775e-10	6.7801154029612e-14	6.813849287941875e-48	9.92372664879999e-22	0.0	5.899701560839467e-06	0.3450570773734054	0.0133993602879303	1.2416989356292535e-11	6.284314071415e-06	3.8781485293597734e-07	1.1700632849075943e-10	9.182718020649999e-15	1.6367209598871207e-32	0.0048019083842926	0.0708962596171769	2.748918092470767e-12	1.2732341032746913e-05	3.853428285598607e-07	1.878340463706998e-12	1.6118755405892502e-15	1.584836840227674e-48	0.0232291614238628	1.0806520174506885e-13	2.640621340963145e-05	1.10331051569742e-07	1.2058155960022189e-23	1.290560780324241e-16	4.592959331991369e-224	0.3083156799689395	0.0007119208262844	0.0045857012660886	0.040971045687897	0.0747882689437806	8.736810932317184e-06	1.0351674532858548e-11	0.4800376467128767	0.0229810208287791	1.1896828004279417e-06	4.306112978409573e-28	0.0005044430847255	0.1387664312513168	1.0979374880929568e-05	9.483704904126008e-26	6.327035530578324e-06
JGI9	0.2166908881918358	2.0576192195737092e-08	0.1401072947305056	1.6731941360685785e-08	0.0136159345473297	1.1126677710967236e-07	1.4110593950657976e-67	1.023914464572506e-07	4.6174012920688136e-89	0.0102464137918452	1.428414040256398e-05	0.109433138349921	8.073693138288374e-06	0.8287206834176982	0.0001714581778092	6.544450017492646e-13	4.0930033567536505e-06	1.880356453217229e-07	0.6858088666347224	1.2596607275433498e-06	0.7986985340346872	2.1336097942726668e-09	0.259754744795628	0.005039469667582	0.3959529114725327	0.916837931712952	2.873785708616501e-10	8.175332879425345e-07	0.0031663208674028	1.6008637325523343e-05	1.9827629739711496e-44	1.7362888224337909e-06	2.019241410862384e-34	0.0015257142336474	1.410256595936636e-09	0.1713356659586833	0.0186013686739225	0.5412173514770768	0.6587376883484	2.5779568558550154e-10	2.6501470515034927e-08	3.3209865693618215e-30	4.029251295614285e-09	2.926218577662811e-19	0.3108356545664095	7.655553930856802e-07	0.0646914521913649	0.1043062311435566	1.166623715586484e-09
MATS4m	0.0014316287476784	0.0902692108916366	1.7726383044812678e-45	0.0086862038662838	0.1636680897695535	2.8460283470648807e-32	3.161141488695371e-122	2.3184116262286877e-07	0.0	7.058600860687326e-12	0.0003096671895313	0.5116198040251554	0.3523416387734829	0.0419734967633819	0.0015220332229951	3.2857690728232693e-07	0.1993860087419668	2.0009092507499063e-06	2.2049601904640595e-07	2.0382795348116327e-11	0.0018752317272999	0.0258926778289039	1.3210506812201398e-18	1.1584172947368067e-34	2.086354197669396e-07	8.488428385250367e-36	0.2236892055145614	0.021907540516678	2.321698759852755e-06	1.6255590946414483e-06	1.334275409755406e-28	0.2657655353430224	3.061742048676305e-44	1.2930660409683912e-55	0.2189090622251776	4.484028046282788e-07	5.774028850929205e-15	0.0162303041986267	2.3202251497982046e-14	2.713155648950073e-07	2.591195908531241e-13	1.4729703004466698e-29	0.0002360778040785	2.321858006897673e-31	4.832872524798966e-06	0.0081633513627425	0.0929298673967873	0.0473787547423436	2.6132949516849126e-45
LogEE_Dzv	0.0027700106130646	0.0100281596745614	3.1905591723073265e-39	3.9317152987409165e-24	1.442695159479683e-20	3.272321101219348e-08	0.0018682132416556	1.6930530765187967e-09	2.028600872417324e-177	2.555705630156745e-21	0.3625112222139718	0.570232884423632	0.0001168030388918	0.0241543851962063	0.8684306413737235	0.0767401851619536	0.0433669829288766	0.0073677992131537	0.9833871739825624	0.0255173432599473	1.440290398957252e-08	6.334936648361286e-05	0.1529598568599618	0.3507001948993842	0.001086618369525	2.300082355745175e-07	0.1431814789530756	1.180380603971139e-07	0.0015542821439066	0.5241561420840541	8.032904072461256e-09	0.0252869084279279	7.013087695615366e-13	0.1457505916536768	0.02140766678137	1.0161014231507046e-06	1.3430523289766454e-15	0.0929730252073172	0.0063520109512491	4.261971735587149e-09	0.0030791769067553	6.459305257025878e-11	0.8779649220796594	0.8811612965364618	9.117542240521665e-05	0.0019142617143111	0.0191776745287319	1.906297721218976e-05	0.7922671251959649
MWC03	1.203698384999879e-09	0.2495524964101461	2.456447297391504e-14	7.35284814122252e-05	6.790041508294782e-35	3.720112398444279e-25	0.4206179161935772	3.5389883284991307e-10	0.0374385723598498	0.8717553507974907	1.6689697693417893e-08	9.215703772990918e-05	2.8987870587619563e-13	1.5429947628753442e-31	5.161985485951442e-26	3.6816842983051854e-08	1.4508281903753637e-18	1.0720608644017332e-10	5.934741071913971e-09	0.0001230785113967	0.034207576878633	1.518088526544022e-12	2.0077343317491303e-08	0.1556453616334037	1.445465159769372e-05	0.566924803089472	0.252115564757646	1.4247738839174074e-10	7.0865247012200445e-50	4.2183008844540926e-39	2.4440402461770016e-05	1.7628833965982834e-16	2.45878278531528e-17	1.330313944298337e-07	6.089680698393568e-06	0.0021640469599501	6.174237622110358e-05	0.0154902935545316	0.0007020649622261	0.0001428397120017	0.0748314811235565	1.5983128757376735e-29	0.2068297845282456	2.7718619096668588e-30	1.104879582562502e-29	2.659921081278625e-21	0.9698025932268464	3.05607093738458e-21	3.2213280049585015e-21
AATS1pe	3.86528461365814e-05	0.638549230912129	0.2012684233854278	0.0002397134515125	0.0071069960088904	1.0166903220807953e-05	1.1363594113125925e-15	3.875015830033516e-18	3.093892578288282e-213	1.6122641582369625e-22	0.000277027066839	1.2821650064726347e-05	0.3055839578296092	0.0308142993885362	0.1678934991675397	0.253494914138389	0.0022555810514492	0.0345087306814444	3.2106300409803964e-12	0.9933907307868086	0.0024443458873418	0.0348835556061118	0.0015994012052753	4.386095746540282e-05	3.7591618918271594e-13	4.0927359239231044e-19	0.0003803702240159	7.132103098340775e-05	0.0020820166365705	2.6184044983805044e-06	1.2471450020892622e-14	1.101207080197481e-18	8.312492329879156e-111	7.617474879976887e-13	0.2086213559639693	0.7580569976831403	0.9215679549153312	6.826961653120978e-06	1.2115688914469252e-05	3.798857289927526e-13	0.2595110482321573	0.058210043417919	2.1966866420154046e-09	4.3904026281731085e-14	8.282489301249678e-13	0.5708346550812544	1.7407111231771637e-07	2.74360414664664e-10	7.189101796421948e-19
PEOE_VSA9	0.046474803268571	1.8256126231107e-11	0.6834616351280312	0.1428514544431452	0.0180878639956363	0.0013840212636149	7.126592144186614e-101	0.2241692451036648	3.537568442657123e-11	0.0022676053034291	1.9459742900220115e-08	0.0398986668927347	0.0126606326418611	0.0031256008911391	0.8954437353231982	4.079201912007089e-08	0.021712047395116	0.5089387122652145	0.0042564409278452	3.0649290801326197e-10	0.000326645015705	0.0001899347072924	1.656822519377716e-13	9.694423869107124e-57	0.0017406529179154	3.1330384810283926e-17	4.438649379515966e-07	0.203346481199406	0.0402730187117892	0.0014998200239991	3.5600992928790875e-77	0.2835366356086721	1.0683857023855732e-06	0.0253955685557178	0.7612261896246123	0.00172292671186	2.225933097087517e-26	0.977869245144559	0.0016201695365757	0.8452650306009657	6.358847418427332e-05	3.8636239465085576e-41	0.8167903625538855	7.104350537318454e-06	0.4930681110899018	3.2357630367391933e-19	0.0065316364751301	0.3802492085884891	9.924770363570171e-06
MATS7c	0.0022462133830755	0.0010042774621441	3.443986943671486e-26	0.0009149483395929	1.5522242028744834e-15	4.274206610348842e-05	2.2107038342807854e-24	0.1579187923744299	3.978883424512885e-58	7.202010275054361e-39	8.712492116383467e-06	6.308857627558053e-09	7.346530680183735e-06	1.0519661655752611e-11	0.5399370190426391	0.534914148233403	0.2152099278650614	4.4840826649910266e-10	3.6327765716470168e-12	0.5185109127690622	0.8780620299509345	0.009781751619185	1.971218388145701e-07	1.9007051930994638e-14	0.001656945051873	0.2640895801697521	0.0243892464414579	0.6804683164695048	0.0027856990098906	1.5177417413688168e-17	9.725353466797713e-55	1.5712857424302075e-05	0.2592339992315545	0.0010572921226235	0.020016529664579	2.187958674350468e-07	6.882383042978901e-14	0.0013321639253985	0.3953827823488605	0.0519451908169026	1.838212283459569e-18	1.4571352219750282e-35	3.823304880833664e-08	0.0098500213166662	0.3219810065079406	0.0406370142333971	0.3636462341387001	1.9596240059587584e-21	1.640286928961298e-24
AATS2p	0.0035206224437021	0.0921515077568645	0.7048353970942018	7.035787016089178e-16	1.4757182973973252e-16	0.000247997838462	3.1215415561491015e-51	6.632923821924969e-11	0.0	1.3126282370107018e-16	0.1677352586984533	0.0031439942843681	0.0082755196942201	0.0754937504424835	0.4787727548391565	1.3598012555698661e-15	0.0153072604861617	5.575696743372613e-20	0.7808824947197234	0.0800270919724609	1.8513203885160724e-06	5.690089136109732e-05	0.3339785201354762	4.02949196389237e-17	2.480635153717716e-05	1.699467599179925e-49	0.0710513330857427	2.8006125825802586e-15	2.1191010468181014e-15	0.000320082285692	5.8258536972083934e-37	9.561526863308432e-11	0.0	1.1617776284635934e-12	0.1940405738699828	1.4221655204348831e-05	1.753643876618929e-44	0.9820369867697228	3.5809644692709384e-14	1.1006597318979334e-05	0.0004535060014194	8.971407422863054e-53	0.2527170469650821	1.4915945617229688e-31	0.0003895622537585	1.4808216261079218e-30	0.0001775642848289	1.974991863578499e-65	0.4133023640585148
ATS1s	0.0426675931367776	0.3164394826477367	2.938501382498755e-05	1.1326848111810404e-07	4.080152464327083e-11	1.6595212937524295e-10	0.6075539346588875	0.1157631900829103	1.6880891186719858e-181	8.744855151385206e-19	0.2900445456720681	0.0019690451581118	0.0992367549349356	0.0919339770313994	0.1480484197875436	0.0800068126375769	0.7046657326068038	0.0002118990589702	0.4476636734223017	0.0139006257496608	0.0013385444786951	0.0004881542503704	0.001246735911961	0.4958242112218812	0.5148085477079725	9.267168293236e-12	0.0073408058077726	6.586781558570281e-11	1.3050206134001526e-15	4.685198826797291e-15	0.0017267950279047	0.0070401612512286	4.95355390251607e-121	8.440787904619821e-25	0.9036293034212616	0.6636869579979462	3.05099795334161e-06	0.0338557148630838	0.0327778663470472	0.1182291616470622	0.7173640723997092	3.0134568462887286e-08	0.0273808264269223	0.0036406792336274	0.0788161521006021	1.2438679606170806e-07	0.0492436087305863	0.0004003270089852	0.1740395788114471
BCUTs-1h	7.326925584888249e-07	6.579712794532774e-06	7.208961353284938e-47	0.0171048513983817	8.69393251674961e-08	8.913289166633387e-21	4.321963391173099e-12	4.9832738731203e-11	1.698739887532757e-18	1.7827632957066216e-35	0.1733442070519657	0.3131613060366086	0.0128800808354803	0.1341885520354861	0.7070780148137177	1.1629367017031364e-12	0.3296973667251718	0.0014985970186051	0.3342010837948853	0.4016242209166512	0.1680938507386483	0.9475560979873648	0.0216176705648955	3.331788466828378e-13	0.0115643883294788	0.0384731086458127	0.389592573570661	0.0093536985920662	0.2748047520936651	0.0175063549309148	2.6763918533940573e-52	0.0156885262576747	2.1460761771430946e-13	0.9349263218671212	0.1514396015663156	0.0001861333709065	1.8685747563908278e-07	0.0002566034895706	0.9170032421263556	0.0097442140988701	0.0081496308321369	4.414953429069125e-17	0.0060644434636294	0.016781866118596	0.2688923947690069	5.435182003379837e-33	0.4097859797608796	6.428066934750027e-10	0.0246499278451338
AATS7dv	0.000158146324217	0.0143374828187251	1.3424100263295779e-11	2.285552870096218e-25	1.0481591930293581e-13	1.3619454886491372e-28	0.0234911243605217	1.839470022139537e-20	0.0	0.7400981029232381	0.1038518629438894	3.895256069481803e-08	0.0006883672089734	0.5457977307318471	0.0223736546853222	0.0049534175243022	0.0002071834291769	5.504419299437399e-13	0.0003931797702946	1.7979239663811014e-06	2.5493505636388508e-09	0.0038090603121247	4.7116370496821386e-07	0.2287098396422447	2.634029933036136e-09	3.869336575623563e-36	0.0308204929207354	6.684060139931157e-35	5.030686552639447e-23	7.455743624429327e-41	2.8673715747370717e-10	8.967937091216632e-28	0.0	3.930323164069391e-07	0.0002303521579543	0.0833951253332538	7.223391956480219e-18	0.4851441237166211	0.0001134289828782	3.31562555651453e-22	0.0192790458267113	9.18213712091716e-08	8.343168160491915e-05	8.89108345303909e-27	3.5965386265367947e-11	3.735309499860745e-17	0.024120846914639	2.223745991616043e-15	5.58220401560952e-23
Xpc-4dv	6.694022645022313e-07	0.1386782531401255	9.003312223230235e-14	0.1367182894327974	2.887111070275051e-07	0.0019148987903499	2.8325569055902504e-15	7.491744221134348e-10	0.0	5.319931365030514e-05	8.066950595502256e-07	0.0040937157717107	1.024421878853651e-06	3.0513660958560306e-12	3.27391507303309e-09	0.0461337559310176	2.7010477770360204e-15	4.830799905918934e-07	0.0003751212439049	4.225061231056104e-05	0.9474963791192118	0.0307271230670692	0.43851744858273	7.106412125981755e-07	5.3250945038998026e-05	2.2483590219380205e-51	0.0023598732130293	7.157927990698179e-05	1.1749637236983716e-15	5.262418977130719e-10	0.0468863461173303	6.733524952977989e-16	2.37909994876206e-162	0.051649908637605	0.0440945516813897	0.5004618726261404	1.5223957779716182e-06	9.779792793497132e-05	1.0838393100930718e-46	0.002923961749338	0.1105718437067379	2.693176460394168e-18	0.0121655870326773	6.633249536446203e-102	3.4816863575901387e-11	1.706444566295463e-12	0.0002009841791469	2.3109119647255117e-90	1.387065756208869e-06
nFaRing	0.001922655016635	2.5906831265298135e-15	2.748678346690114e-09	0.0001276459755659	0.1151357476165027	4.0483010145690506e-05	0.0875355609562502	0.0819555292660031	1.3495311177296625e-99	1.9321124541861447e-12	0.030036282909387	0.1478782790417557	1.3115113842271396e-06	0.0004551237578412	0.5175314356602347	0.0182907761674741	0.0005232255193353	0.2567186740501536	2.549764822481309e-07	5.07371773768022e-08	8.885326512509381e-17	5.47489656488039e-13	0.0001986455624518	1.1335375459013887e-10	4.5709787322046406e-10	0.0393396458066192	7.638034051754551e-25	1.1087172307337065e-08	5.875155843204199e-05	0.227845253342532	0.0181725564615664	0.0008122393199119	5.753402271471633e-19	1.0264036631018652e-23	0.0374609920949424	2.027148607673145e-08	1.904634630150864e-05	0.2899705761231509	2.5523324347040062e-20	0.3806533871603076	4.966679467632343e-05	0.0216040834359614	0.5215627195247012	2.270141090126359e-17	0.0508002667600821	0.0083751977578116	0.0002659548426603	0.0013449084868916	4.788544822960388e-13
AATS6pe	3.9990068341695385e-08	0.2900461946196289	0.3452474770339314	1.612940438103064e-07	4.3876192821857375e-18	2.0645642319273635e-41	5.540048901883266e-75	1.2210789708631882e-13	0.0	5.858311728309695e-14	3.266116377104499e-07	3.13100917215195e-07	0.2466965845165047	0.8135728325527778	0.0469060706546501	0.2631250781440668	0.2418798153906248	5.0139277803389e-11	2.857203577637187e-14	0.1760456838068179	4.390910278295984e-06	1.2121267798670568e-10	9.775575100061882e-21	1.0556552839878468e-20	3.9811928365775335e-11	2.579815384167796e-68	0.0374663843196598	2.318558034787044e-06	8.765688831100538e-15	3.0778781478612718e-34	8.250954844856194e-52	3.1629419371976547e-12	0.0	5.937513528593727e-12	0.2218929565106813	8.730358512038624e-05	0.001689313754679	0.0120436634749729	4.424180784389849e-25	3.715903143380797e-15	0.0018474751437821	0.0340565254454729	0.0926978055483766	2.5145750068457007e-29	1.0275340485336841e-30	0.0979992488718264	0.5499918174016811	1.3111971829724391e-13	2.8914101397754807e-57
SdssC	0.6474427574070212	1.605753239336351e-07	2.7983725934574263e-29	5.591387149537148e-13	0.721796229076763	1.1347393824750116e-08	4.489906146571753e-164	0.0050962976128616	5.106804358029971e-08	3.920135778713374e-14	0.0061316740053529	0.0108604998694849	4.568482616799887e-05	0.8334344841756698	0.0010418419122494	4.800604536875055e-23	0.0223760483022398	0.5287431454748861	0.0601697601599654	0.3210368563156396	0.0961349752457172	0.0001075645181903	7.440090964264748e-15	1.13111234754783e-66	4.918536318420352e-08	0.000216478066973	0.0691364149241435	0.0018201787592238	8.43034943014599e-06	5.3437166756396165e-25	4.507389249971982e-207	4.832470490422546e-09	2.1960343090305164e-11	0.0866644299174081	2.9367504608345868e-08	1.0253251722046907e-20	1.3119448051073339e-76	1.3214546650389369e-11	9.724388506267782e-09	0.0001129876274225	1.791236807734864e-05	7.342913730225938e-50	0.0096309673484201	0.1521410457708135	0.0009077413823695	7.960875005496175e-24	0.5840754026531146	8.299950437436644e-14	3.7224964165652634e-19
SpMax_Dzi	0.0079581159669202	0.0793839252074992	4.919107219330598e-31	2.5027337021688606e-20	5.945570267139443e-19	7.937401255167237e-07	5.332675764432989e-05	7.147739143661507e-09	2.2741486261235312e-148	9.766547707722894e-15	0.2617649286515301	0.6213704257443401	0.0003547285566856	0.0194422487558369	0.8690651484239518	0.2601566188661727	0.0356471005505934	0.0115177874251042	0.8526796056085633	0.0133022304874889	2.4005690591152712e-08	1.181072204367961e-05	0.0868623856007149	0.8093661908066493	0.0003462326503338	1.0593542500025684e-07	0.1278635777726139	7.366080262961425e-07	0.0006013574107788	0.6060904262700195	6.599009651297048e-05	0.0152238501555246	4.764673275283724e-12	0.0695411660528554	0.0661851606162188	6.234984354698436e-06	1.373002500605274e-11	0.193623803284845	0.0133138990285657	1.1635013205657582e-08	0.0020887763764896	1.3343206092136833e-08	0.8667264043724033	0.796830479328343	1.1811597198802913e-05	0.0377958747892571	0.0145504049614902	5.960909008840566e-05	0.5496977223461186
n12FHRing	0.567164119314137	0.0788481474456953	4.964668942949066e-05	0.096914014335658	0.0422756281006943	9.320087768983534e-07	9.114286209638635e-06	0.1811941048304708	0.0932397713301473	1.5767081378185799e-22	0.5635850869454955	0.6015857705390997	0.5716735288319608	0.1203018619000798	0.0029358556667572	0.0374710966288203	0.6064569523805612	0.8145533074590358	0.0003866190450684	0.8190219005407949	1.0	0.0071384800529328	7.025729889154995e-06	0.000281803461121	1.0	0.2002211266619399	1.6840373606964775e-08	0.8281538229356495	0.0002715023982559	1.6401315804226866e-10	1.283640372865361e-10	0.859411196428985	0.0089588300931751	6.341408378462741e-28	0.0094346951543751	1.4933570483778274e-05	0.0005380012839366	1.0	0.2257324465884924	8.129574602226735e-08	0.0497604305782425	0.5662420514741509	0.0252745043413594	0.0109015481623002	0.0043575841519019	0.0670812099017849	0.0002032665808906	7.084110996088662e-08	0.6589358316399458
GATS2d	0.0073689155169516	0.0019279685803001	9.629592282110902e-23	0.7207019336306252	2.145587653047476e-14	1.854901801545125e-08	2.3725239644014808e-05	5.721964172702625e-07	0.0	1.1112069334456422e-16	5.6147222618957214e-05	1.645091407132201e-07	0.018234887107154	0.0964220465882212	0.6247465671262665	6.001966343312917e-05	0.1250700619910917	3.9076023115661376e-11	2.882787597015403e-07	0.5826518913352232	0.0583664182370138	1.664407557243833e-13	1.7664824689169004e-09	0.3656516858170096	3.339152325520237e-09	1.0657141619340642e-55	0.6275305121081379	0.0027208294889678	5.454449457153658e-30	6.642202272358509e-22	0.0071341884247885	2.85903397159796e-14	0.0	0.9162295439082472	4.2509535690831033e-07	0.0002097870748511	0.1312640881607429	3.2291791495002073e-05	6.724954031132864e-35	0.0038813345409032	0.0951342019128614	2.692923614914883e-19	0.8668691274546423	1.1475273399332988e-14	5.854818546932203e-28	4.762178407648343e-13	0.1607039965978071	2.8902997667094327e-25	2.637064911175342e-20
ATSC8c	0.93097956372087	2.967605837588908e-07	2.748242976008646e-54	0.0068382864317775	0.0092803994483757	0.3759950757636539	1.2289733595833318e-24	0.0029977824707474	1.141446906290404e-24	3.624395030079853e-05	0.0018315045709072	2.442452574206554e-05	0.0826624582599295	0.1525496919109416	0.7110164844352524	0.0005303889217159	0.0450077178283387	0.0334043381839004	0.1767022232428705	0.513122202986837	0.1157631777636489	0.0197998227742797	3.3936866707279765e-06	7.886993195016415e-21	3.41938105315964e-08	0.0226289017098551	0.0018421941366781	0.0074071434118615	3.100738828379548e-05	1.265785412798482e-14	6.753550385960967e-79	5.791549267287949e-13	1.492092344670564e-13	3.2044250117241025e-14	0.5898320050688062	0.0061787968034473	3.611191999556039e-12	5.228948183967673e-05	0.9671098552994416	0.3444460232135645	0.0109818110603015	9.462722705264702e-15	8.1434861509116e-05	0.4258017276451535	0.7014545693121681	1.0943269207887872e-06	0.0347741669764019	1.23447174119094e-05	0.0041735276823977
SpAbs_Dzm	0.0019117713045718	0.0391660738533076	4.8274105970968463e-39	1.8548114962614797e-20	1.8231890938090588e-22	8.485322525559292e-09	6.654077122316484e-06	5.652267590818155e-10	1.211876929176846e-191	3.2451610885897045e-20	0.1915627200410739	0.6524207741877106	0.0012288272782898	0.0166292021956102	0.853082894190468	0.1635232578666084	0.0393021481813912	0.0052089126002206	0.8655912612951633	0.0066588254144888	7.059997904860264e-08	2.665418397765345e-06	0.0472326964159355	0.863917634803496	0.0001984366049971	2.1409815568146235e-09	0.0666077736079918	7.594102096133851e-06	0.0003120272884967	0.6851056614680207	5.391635117573107e-06	0.0156723610744971	1.511913748417938e-15	0.0979652922221812	0.1845248734900428	5.22483971480783e-05	4.445524680199002e-11	0.319233126010084	0.1130254218127982	2.4152045877591413e-07	0.0017435366077498	5.999035778245682e-10	0.9529389050534328	0.9421754492149372	8.330904660743103e-06	0.0111605157146349	0.0176589293091547	9.280242288152546e-06	0.5432232956421292
MAXaaCH	0.0273419355451626	0.8931052532848764	0.0089509904353487	0.2503454089106363	0.0184136373465372	1.6878773289812183e-24	9.54465841540956e-52	4.235681779164663e-15	0.0	2.635800525561159e-09	0.0601503951861396	0.1442693931335496	0.0134799341755738	0.0016997457440883	1.410800806568926e-12	2.1504226567546905e-13	1.5221739408238579e-12	2.7907141371888926e-25	0.7617884980585758	0.2860313505303532	0.4516394463151363	0.1555685625854763	2.441353510694213e-10	1.1541936175837634e-11	4.848113536084261e-10	2.038355194027124e-28	0.0104430366856398	0.0458463733131913	0.0008593774491527	7.943153484342108e-27	6.778082495357376e-49	5.2343895213335567e-17	4.8894662617172594e-203	0.0021499068310672	0.5807384669986324	1.3742881228093548e-07	3.3037748552951976e-08	5.309698944268322e-08	3.5666315748560534e-21	0.000674757342958	4.587605505811557e-08	2.213858491321962e-09	5.086894194129807e-08	7.081912602265659e-29	5.272378422213386e-07	0.5716630153239615	0.1392867332818509	5.475078903336647e-05	2.5129979704004954e-34
NsOH	0.0365874794501051	0.0101461964827416	0.8236637634828358	0.3217495746706037	0.355360055590182	0.0263570580559444	4.404221617242865e-12	0.0400217314918767	3.5967384841974065e-41	0.265792942172371	0.8591899081670978	0.0472824084803031	0.2894546819462349	0.1842770512839577	0.4770994959006764	1.1560471742763411e-05	0.9280783248768748	0.5500297669471048	0.0937177224274817	0.0170953903475655	0.2900322695746097	0.1570601853259583	0.5153127310549233	3.5929937806145106e-08	0.9375008368936496	0.2665056051715608	0.0506597688171496	0.3798121168117563	0.4384130037789349	0.0476620187264805	1.0859980005312284e-09	0.0522318382120654	4.3294878764538553e-19	0.4459397103292389	0.8293606872177768	0.5874261943422203	8.644293447975802e-05	0.3237619585169871	0.0133808923441228	0.6156224828684824	0.3763010687754948	6.79580379375961e-06	0.2075935816661672	0.000487573225726	0.7589064877544869	8.889923018065771e-09	0.5336104783507448	0.0159536930000856	0.1461149358572226
AATSC7v	6.480184504833779e-28	5.0766555157278375e-18	1.699517291250404e-30	0.0141410718178611	7.575972588122199e-26	1.358519978349924e-57	2.1159250895481453e-08	1.0022826757323069e-07	7.82618221046555e-267	0.0611708527914555	0.0001491683124075	2.0786992082865008e-14	4.584525497383081e-13	6.280482427378324e-05	0.1267497546797106	2.2421600823619483e-17	1.6351324039062916e-31	8.233128537267915e-05	7.527605668648487e-29	2.977401819270258e-05	2.563515861572865e-05	0.9777913232878312	0.0014671904293395	8.83944456301559e-08	1.0761965541500029e-21	0.3508869627245105	7.015675487142157e-19	0.122292650166344	5.715856332806302e-07	4.8242341011478833e-23	0.0099133305906471	5.103054983366269e-17	3.3130968515606025e-39	3.318396901389971e-22	4.201558914630634e-06	1.1808237780424746e-14	0.8612405023715424	9.471032346225074e-09	6.083656894623862e-11	0.0023417349858624	0.0004178168164538	3.463877825142277e-10	1.6897021127658716e-24	0.2798755531534976	9.844016503406234e-26	1.855274523458456e-27	2.309087684864401e-38	0.0001549723563711	1.435477528872353e-53
ATSC0pe	0.2574510956535453	0.0051856603392987	2.030949256558792e-30	5.882137107716173e-10	3.121088286243819e-17	1.6219059791306656e-31	4.3671952895705335e-37	0.1278726371879009	0.00115307475425	1.8968962807658744e-08	0.0097472740194626	0.0513648026485191	2.354858833097273e-06	7.485248710511686e-08	5.972458474446297e-12	0.00087602061993	0.8128444882991173	0.0763202894498989	0.0048338050506719	1.0955161232761177e-11	0.008912531802422	0.0010604827300908	2.879656126314695e-07	6.140296972493269e-17	0.0033636945302501	0.0601562013540652	0.7484414867445872	5.822115261600877e-23	1.081943943912886e-37	9.6285265597685e-58	0.0003795868745315	0.0892712753535668	1.321960863076706e-37	2.133262440596989e-37	0.751418342249407	0.0399953542396276	2.4095237313439308e-29	3.089361954887061e-07	1.1953660895876657e-07	0.0002549373194356	0.0443158936130905	8.035908969084559e-46	5.040083670720041e-09	4.586276032500657e-13	6.002826680896948e-07	3.0915161808734073e-66	1.3075093615134528e-13	3.9498879909906727e-25	8.584514793230686e-15
MATS1d	0.0002424904121835	0.0846613321295802	8.098809745869554e-91	0.378180742645353	0.9335106184603535	0.0967964088873012	0.16268395169012	0.0004054113442345	4.392242959289138e-08	0.0931187206505759	5.86673818982173e-05	2.862478846740959e-19	0.0005116459644032	0.0012813709526753	0.0174546415748877	7.036605052517795e-05	2.838875166082556e-07	2.167690328309948e-06	0.0024695459357915	2.151161392973585e-08	0.582210411448927	0.1948991577714099	0.0154538370516347	0.3480158183526882	0.0738333192713588	0.8285531021057819	0.0212841552941192	1.6199428075267672e-09	1.3740158690536076e-17	7.22288891976794e-26	3.048475629493934e-32	0.0304191462848698	9.844057236039944e-51	1.0363684619088531e-55	0.5138604319330603	0.0844441910188074	0.8374065986870133	0.0262960932359176	0.592711829811583	0.1376823121435857	0.2176610071427058	0.5030041306538526	0.0028643181307931	0.0874844708502527	0.3763177799794087	0.0266432355202142	8.482887848243092e-05	0.0004651457118635	0.507056527341594
ATS3v	5.565706276989471e-07	0.0526004720859584	9.078889095597919e-27	1.35455244130412e-09	1.427633199202455e-42	7.248197310696549e-28	0.000174319145718	8.0763548808283e-17	7.676099938290088e-49	1.1378716712610938e-05	1.6528697968073758e-07	0.0415600223008414	1.0545357123113728e-14	2.1290012030403533e-30	4.133446941382314e-23	0.0005343098359425	3.5547331436210336e-21	2.8188104369189977e-15	0.0004928341213576	1.1856706014733091e-08	0.0018484175959214	2.273812943175843e-13	8.797224549782444e-08	0.0004927990082837	3.6137140638010435e-08	0.0378855977750934	0.0003039938994323	2.482998733909519e-21	4.318521065008405e-68	8.070826812445498e-51	0.0002390412904336	1.2383898636891794e-28	4.468831990512203e-88	7.257199838522511e-05	0.0002237140759749	0.0865297367901627	5.138130935980569e-13	0.0067203439677832	0.0262221061957475	1.1268129630112185e-13	0.0178360825937302	8.50191152527917e-45	0.8186253084434177	5.585139526095606e-18	3.5588739338436674e-48	3.839666470855262e-31	0.1290260414484743	1.0359445107312113e-08	1.1457614253756073e-33
NddssS	0.509526787620801	0.6802132374013463	0.0620415103169665	0.5584047254825154	0.0970316218246642	0.1917621117698247	5.352625261895015e-10	0.6421766964102663	0.0	0.0020879755541528	0.4336811204902084	0.2534309386304794	0.3748593007423318	0.1511193703416078	0.9358466381187284	0.0054881324981316	0.8758944898598143	1.8653910507803924e-66	0.113890796583488	0.7837054906000822	0.8853551220508872	0.4526136519484444	0.2495900267455669	0.0139985848702544	0.5317305117153054	2.869318677334584e-109	0.3829703899279105	0.9427622712138174	0.4435096337874049	0.0404034049269426	3.541845011755937e-05	0.3312282361450038	0.0	0.2219556070991896	0.5700276536472217	0.2044810359243922	0.0306661709398321	0.4618976275025663	3.563890342327544e-96	0.5191078907741451	0.031979443477394	0.0652345812927131	0.196826358806326	1.9361347958422617e-144	0.9750906616825102	5.150100963213858e-06	0.7814075045636503	6.607858664315691e-194	0.0065523469388655
n7AHRing	0.4775447554129989	0.634395327400024	4.287803501058276e-12	5.2719019352889536e-08	8.90701587690152e-79	2.2982789839947134e-13	0.90529774401776	0.458224383570326	0.0003574265014252	0.0094545308929801	0.7666553226832746	0.011064328798276	8.855492432509053e-05	2.315519385858728e-25	1.576383100875869e-05	0.4734178240743438	1.0	0.1566393117337633	0.1383727764620822	0.0032621872567936	1.4496631132818142e-05	4.966445565237059e-36	5.772544534559183e-07	0.6249179533312823	0.7601222400769516	0.1498083684217729	0.1317577411891587	0.0039578140749339	3.9821470500614536e-49	0.000150427974231	1.2942283963172492e-05	0.008095903451219	6.773110710628279e-05	0.0056453471623356	1.581672538014724e-13	0.9808314972964732	6.829996910668843e-07	5.6173392821042166e-05	7.888446928682715e-06	3.7086644270610586e-05	3.622850717012935e-18	4.522060779851093e-61	6.1409101477428885e-27	4.080771478620672e-67	7.964766774722312e-57	2.54993852708514e-10	8.104005216216952e-06	2.277036368120126e-09	9.530554400309902e-08
SpMAD_D	2.6115686763174734e-05	5.11083674823576e-06	9.496250182928791e-80	1.8926973125036462e-24	3.2407317850139774e-30	4.3281255933269004e-18	6.694111887510891e-09	1.1998586275323744e-14	1.0525340427901891e-299	5.353052584534068e-41	0.4714695129373482	0.3522660927769021	0.0034130991419396	0.0207637174781367	0.4911676532978685	0.0462447258110513	0.0205585855953842	0.0014380053586577	0.9552735376608724	0.0157706945104137	1.4208206818447691e-05	0.0001332107238184	0.0677059581268393	0.12837507771162	0.0006441191337163	2.8761534964246723e-08	0.2260600861410769	0.0007042218852286	0.0071758813461174	0.7877052441572339	6.092534357237975e-13	0.0230011454755652	1.972427825697118e-14	0.0201059143418525	0.3026194876896099	0.0023868026456331	5.705351338350343e-12	0.6923402374393102	0.5562388321786713	1.0212304471231244e-05	0.0208955230215074	3.0955002603860095e-12	0.6472859946280829	0.3819590457832428	7.545671934077079e-05	1.286658145502219e-05	0.0300229662187532	3.661389274277247e-05	0.2525620316182453
SsCH3	1.393768186574578e-08	0.2744700149570445	4.270962080501597e-08	0.8065889855437877	0.2666409638381894	2.828309557212701e-08	1.3427659454123731e-37	0.0940806275687396	1.2970295533594762e-19	0.0055772828505518	6.925739632739636e-05	2.4428593583651325e-12	1.1775398502328814e-05	1.474480033843399e-05	0.0299818065531837	0.3362331976377326	1.192894405632206e-07	0.000125342950012	3.725382111531991e-06	0.0025782866136359	0.562187890043561	0.8910877808790313	0.0086102849981335	1.226935719945845e-06	0.0440648081133963	0.1668930523779559	0.9128726645839532	0.0356212525500875	0.0007210337957207	2.3958735588725423e-14	5.952970625045399e-48	0.911634267471815	2.933002739241683e-29	6.460374214760301e-10	0.6186566434646374	0.0015120755819976	8.810513118318877e-08	0.1412974372669456	0.0369280465679477	0.3970279932937113	0.0019589048949996	5.0874287252111876e-09	0.0422847865045247	0.0612243567703307	0.7476246574619956	0.0262941491736542	1.3998217710967788e-05	0.0185102295054481	0.000274575379159
ATSC2v	1.3449393882242446e-17	0.5177558410139773	4.8936094458650506e-21	0.1821750100308888	0.011977115045635	1.1446217743754764e-05	1.4840944003081795e-06	0.2867253264830903	1.5908354886350624e-157	0.386663619132753	4.6658775673362766e-11	1.876413120316145e-27	2.11384723656096e-14	1.1849350553929328e-09	1.3881707607380325e-07	1.0584761648387584e-10	4.4760685442455814e-08	0.0015567845692818	1.5009471233339153e-15	6.400865548722045e-05	0.1522367591113602	0.2628965736841944	0.0244880000307434	0.108256499858133	0.6450745304092736	3.400382625210536e-11	0.8009323636036322	0.0549035316895607	1.801538050724597e-10	1.2155401034402408e-16	1.9369921425801633e-24	0.0002584258901577	3.2591679867601505e-159	1.448290440370673e-13	0.0083851508560735	0.0001767189634955	0.0008866508568062	0.0925730767671311	2.5382962619379844e-16	0.1106374301593372	0.2144520093781833	0.7268521308841531	0.6596516444998342	3.4481428983712845e-10	0.0608596467333035	0.2409212232332465	0.1728561733479647	1.390977383802313e-06	0.0004039474613725
GATS4pe	2.445975967531413e-07	5.960733284584482e-06	2.076964119870573e-90	6.531029459446744e-08	0.0414157187954898	0.0501687864829626	5.24446796626324e-16	0.0256791105754038	1.0097524322584917e-33	4.050474007685043e-05	0.12855638518407	0.7421831450655538	9.17182369445812e-14	3.193500079009185e-08	0.0004105281415084	0.0353154430769374	0.027718821329336	4.724478125491975e-14	0.0001971835330224	0.0037920314232841	1.0377553810388336e-12	1.1432447777341292e-06	0.0174728363865303	0.6615912004132005	0.3293710194673775	8.166189916103831e-15	0.0103227692929948	1.562271987872242e-33	7.340051910559162e-26	1.176785166769918e-12	1.721671895485288e-09	0.0006145201827332	3.2386999841662544e-159	1.0567864958689726e-27	0.0022953037370415	2.3258654251550808e-08	1.7539627630171546e-17	2.28314294637982e-07	0.0252987073841982	2.1652578492673632e-11	0.0039071459644217	9.87176935812033e-10	0.0026394093967391	0.05064987511295	0.0001249274750146	0.0057993455352668	0.361207066527089	1.3871679184987848e-09	0.7803113735904419
AATS8v	0.8877164700572482	0.0059192867169501	5.157787312453375e-37	4.1495249866279356e-11	0.0221554773880536	0.0001309876329086	2.1726806799486e-18	6.603853316909209e-11	4.472039685380155e-286	0.0042146828572562	0.0800201854845998	0.0004219725381372	7.734242172648726e-05	0.2846826630004642	0.0711361269254521	0.0038007925437101	8.75269737412986e-06	1.7276289477523618e-12	0.4581897504185481	0.054495611862167	1.283109324563703e-11	0.0002773815727495	4.1228052352622806e-06	7.598624266452307e-11	4.228097305307516e-12	4.3013677036423166e-36	0.000176812336404	1.2446338997913288e-26	3.673886308037737e-14	3.0451829405477037e-20	1.2750204146669456e-55	4.151660468789765e-23	5.287665090610039e-289	5.09837675232206e-30	0.0001181423516467	0.0023187085118176	0.0226858664404156	0.3398325812142168	0.0057829426925482	3.176938315360416e-07	0.3124118786681322	0.0082350161868574	1.3167974372705444e-05	1.0183177894100357e-21	0.4789114967782693	0.1372281550570654	0.0002463519575364	8.580728679742475e-18	0.042302633654909
Xch-6d	1.4897132733130436e-05	0.2766120290460665	0.0009494573787421	0.0126902556312563	2.0512462523166184e-11	0.0025791433748657	3.626774594979434e-23	1.5499892809463202e-15	4.3567494583870393e-16	0.7768115013523076	2.934834021258688e-05	0.0008036920821366	5.899881611623734e-07	4.4707987081080077e-13	1.0849246379188467e-07	4.287759461503452e-14	3.1851824262521325e-18	0.0072442687409417	1.985975310064764e-05	0.0258071500441421	0.2809892497922187	0.0004917951716132	0.3022130379638675	0.000413794186267	9.383391593818426e-09	0.0010218215045308	0.3661255501305431	0.0004232599969113	1.1897232494968375e-14	1.8086893555845302e-05	1.687537999937765e-26	3.4563291768367454e-18	0.0136472390194404	0.0099125727221483	0.0284350757551897	0.8434628430089801	0.0439177062526024	2.7478143452988955e-06	5.218296407948571e-06	0.0250141976435999	0.0048355366607099	0.5317556575331762	0.0012946058273227	2.267897589975079e-20	2.297772183198208e-09	0.0045797061514638	9.319695870753238e-08	9.745290346701314e-09	0.0097305892802363
ATSC8d	0.3948439552007444	0.0388267763296241	1.1111607135709024e-35	1.1467913098511219e-10	0.1059884405472199	7.443022203311047e-32	1.1199047592041115e-22	0.0434782309509173	4.290368427555335e-148	0.0063860903554488	0.5935949449666593	0.0127139884830358	3.3025581211240903e-06	0.915702449350989	2.6109035352738625e-11	2.6398659025956986e-05	0.0428037397242755	1.9160649790706886e-09	0.097291422650164	0.0126396926237735	6.359804548051456e-10	0.5674668938265405	1.435094821271218e-19	1.9949901228054878e-10	0.0039073879084096	1.0297657772759466e-19	0.0022737924466439	1.4337840754548123e-25	0.0001481220521821	2.4085611371276253e-61	7.14993950650678e-61	5.53097034898913e-08	7.358875917367283e-187	1.2586681126163375e-28	7.013823739137492e-10	0.0589814109016973	0.0929180540082985	0.0126267167586	0.7781046708511749	5.138062297072173e-07	2.6268404312378628e-21	3.108713633809129e-11	0.0093784358919921	7.670775866384078e-24	0.0053133504456062	1.3096173159809973e-06	1.240513477720918e-05	0.0074059890352535	1.9623824251052895e-20
ETA_eta_BR	0.1957065164377466	0.0002158418928533	8.998668003516395e-09	0.7695754795736085	0.5213049263539785	0.0552632111514431	6.504416194089503e-21	0.1671971308190072	4.351813989759595e-63	0.0085116258169702	0.2530198158487183	0.7890313527984775	0.2247378140163529	0.4320198949056304	0.8675521366789023	0.043705413877203	0.0569614966446279	0.0402112852494885	0.6588648926184935	0.1378278948929289	0.0053051331438495	0.0130606728010392	0.0814164558131406	0.3673851554265095	0.0007467619355541	0.3683765603197567	0.0167833382121573	0.0251403737579196	0.0647214754876656	0.4503415706638255	1.2886578610999272e-05	0.0032361064288452	1.2300895713304243e-09	0.0571886711250168	0.5255801863419123	0.1607972200697025	1.351651734030941e-05	0.3679992946038265	4.241255746012714e-06	0.1937303571467451	0.3794511514677997	9.439867314919806e-06	0.1266858260396534	1.2094097384255055e-06	0.4951123055411545	0.0004683652775706	0.0280988163629773	0.0001205605838011	0.6747717797245503
ATS7se	0.0039151013411026	0.0191453050649299	1.0075768058387504e-32	5.027544415735941e-11	9.654823562907046e-52	4.336605766900256e-52	6.375452272020131e-07	2.3445763813842297e-17	1.4880437832046723e-121	0.1222571860515872	0.0001802662947857	0.7221207853463983	2.1226473127353991e-10	2.9593441641719998e-25	2.3541338194433994e-24	0.3073449618597725	1.2127793122689516e-15	4.9145801755749525e-14	0.020871811855937	6.97358512221982e-11	0.0013402174985362	1.735821664087304e-15	1.3371052206476771e-14	1.0153193498372243e-05	7.52635614983757e-08	4.988930491969549e-05	0.0046867782177666	2.9806551390221137e-25	3.449305527941825e-83	1.0808827092230954e-84	0.0006869302344176	5.393820892415134e-31	4.288496624802409e-160	7.354362145852183e-13	2.7397841709679493e-05	0.0001056353877584	1.9589160343882472e-16	0.0123474218969641	0.6339234181902409	1.0486484920268588e-11	0.651766875934186	1.746158016088177e-57	0.3734293629523828	5.57768395688273e-13	6.313457647304704e-48	1.72559054642029e-57	0.5701091076741758	5.1835244622800906e-12	1.0071268192313128e-47
MZ	0.0014087569262859	0.0124895536769986	0.3331235320565334	3.41175810939463e-10	8.005853650224301e-22	0.0076909381736987	0.2595522714850082	1.4214653947829543e-16	0.0	0.7377500467352891	4.3392537204718806e-05	0.0007281456992038	0.1875797698914547	0.0251753847213542	0.1463694611097078	0.0006080114394057	0.0005962671633001	1.1032358362770892e-16	0.0014502538010763	0.0406094042537807	2.039080648760399e-10	3.1290132403101323e-16	0.0002408407042539	0.0770325619056712	3.1638946043884293e-16	2.0771091238882892e-73	0.0275015889947625	1.824998251843521e-10	3.4606482568769974e-21	0.0034503854916418	0.7295272483665203	8.15310138788584e-17	0.0	0.6820793363486914	0.3312646815666067	0.0004833103515063	3.3832659977906627e-10	0.0117504712745525	8.614750793892931e-18	1.4126376597744096e-09	1.9843220330611213e-07	1.3598974068272743e-19	0.0566244014049885	5.231076811223737e-21	4.870348382545153e-19	0.0032348005072641	7.810629581833123e-09	3.038129200812136e-65	0.0099130428607298
PEOE_VSA1	0.0147653876494177	1.612505472058745e-07	1.9963857352009554e-24	3.2182884983020987e-06	0.0008680986289894	0.1394972161925891	7.444735407621316e-88	0.0003299849812891	1.3099231251822503e-124	9.115690354312591e-10	0.2607757123689778	0.7372459224390734	1.462879990333392e-06	0.00012027962556	0.164452030797424	5.130909557547314e-06	0.4669301374407766	8.719517711262549e-13	2.3114969089079822e-05	0.1729960624626012	1.548976979221453e-12	3.909199809402345e-10	0.001166248058707	1.8516541703097503e-05	0.7505660288597169	2.8542085108924883e-31	1.2119077497984349e-13	1.7753421264721034e-15	7.292614181436285e-14	0.0016910459805928	7.623755838932996e-26	0.5035187318383731	2.7724253765137945e-144	9.127748890918796e-35	0.0998853076702893	2.7880839574916334e-06	2.7472002187051326e-38	7.919047006789131e-09	0.1351022758915981	0.0442890833679343	0.0004679499665822	1.3427765703056026e-41	1.1443224866967926e-06	7.027928956497558e-06	0.9302675062005304	4.466514291091624e-22	0.0191861364028181	1.1724515904563106e-21	1.097452571691046e-05
Xp-5dv	1.0538567575821072e-05	0.0016822332940958	1.283706445695542e-45	0.0028487406483768	1.718312691668798e-22	2.4564264215861176e-07	3.858861384043648e-07	5.329009041599648e-19	6.964388575236429e-137	0.017872294332072	4.7550746136777946e-08	0.5976540226204623	8.437169141111927e-08	5.6981116388838755e-19	1.0427065938333719e-10	0.014914417897165	5.0014398834789215e-21	0.5628202501662555	0.000422297899674	5.546351958365654e-16	0.9903364532156624	0.0001161318503845	0.4548812688437724	2.129911923518341e-07	1.646711860336278e-07	5.455256438226682e-23	9.120991772903187e-05	1.366900704287705e-14	2.3397133589417848e-52	1.0202997998150584e-28	1.842609556075726e-06	1.5386705234231014e-36	0.0001399744943481	5.616960936930016e-16	0.0002107970105341	0.4797141361387858	7.071407104328573e-07	3.211388876386099e-07	8.475459210308165e-21	0.0001870028369971	0.0003756259655384	1.3724583341013368e-29	0.0177287876428089	2.056893821422613e-70	1.0388570227919065e-23	2.9791355365468283e-13	4.937196708247569e-07	5.822764639984242e-42	4.831012007940927e-09
AATS8are	0.0001887409670465	0.7582708796641286	5.07502980963457e-17	0.0001088573294916	0.1891551949793232	1.1233886302548552e-05	6.96755437399532e-21	7.213671785091999e-13	3.23234146159008e-233	0.1524863164463782	0.0012454982691071	3.997408164070618e-09	0.549674688037899	0.0108515116784294	0.2911629835056725	0.7590039076392983	0.0224775641188562	0.0054288805630453	0.0015528904097627	0.0066472842897737	0.0021950068239494	0.275406170111493	0.002585064769323	5.107374267153396e-06	2.618032893721518e-09	4.9054233548913126e-20	0.3822917284079202	4.668802402833076e-11	1.5049321043912153e-06	4.872249454861321e-15	2.6112653646329744e-41	1.0725872647467751e-20	9.828698102110703e-197	9.962216974141736e-13	0.0228601897952709	0.630223048421897	0.6101384813466606	0.0014239378517735	5.3371070416082575e-06	0.0019701789763541	0.0332381371192252	0.000126021408575	5.492402600933854e-08	6.852469527030765e-21	0.6112036136491479	0.1813125838334977	8.487151026450729e-05	8.718047538215517e-12	0.0011188395418591
MID	0.0035812934994716	0.1156456352845981	5.624919037600227e-30	3.668493623013825e-09	4.739755876852335e-17	2.4765730377863844e-08	1.4432193377871866e-07	6.171042778950852e-09	2.3493264143410912e-85	1.4310711117778365e-19	0.1495758878103037	0.8535623752794889	0.1911724612809074	0.0640019389121907	0.7951230065808402	0.3419115116367044	0.0536511815346559	0.3160674995374454	0.972517387438342	0.0100691090906902	0.0011630822150514	2.679125234147674e-05	0.0239104347710232	0.3354953844866103	0.0002085481659132	0.0001659660276497	0.0259445060421965	0.0707305080164611	0.0022871154746883	0.8610254094288634	0.0050098916609821	0.0120876614642232	0.0053936335825828	0.5591870956651399	0.6015104858939662	0.1575263320762135	0.0016289081625525	0.4043160798380971	0.4206681972230855	0.0408171097516948	0.023916344874132	4.3872379519856095e-06	0.646952285624131	0.0647117885879263	0.0009830707004232	0.0498226124941087	0.0329832529176345	0.224480776323195	0.6016123403880758
ATSC1pe	4.705784215849632e-05	9.661185001091024e-11	1.3077072688006985e-08	0.4670378471244495	7.090260085958367e-29	0.8418085185400318	4.561629059272053e-33	2.1450526264533028e-31	6.996058485311815e-132	0.4878577882287922	7.755891665129944e-13	0.013792941566172	0.0002164202368308	1.0279474897441364e-20	0.0002474295399946	1.063698218564787e-15	1.55475234403265e-28	5.145220284742136e-19	3.4581392126743524e-05	1.6518072316296336e-16	7.354270719141676e-05	0.0317381370653375	4.761106080122955e-07	0.6552993011324617	6.332202068052768e-08	0.8073413365242202	7.366277761287718e-09	0.0083922557733914	3.532412179185846e-38	0.0067690314918852	2.6456260180213856e-44	2.3796950816869633e-38	4.916922885456902e-106	4.098321096978143e-06	1.7619508592193262e-10	0.6379702008305568	5.598507377919447e-06	3.289173876072011e-18	2.6800995603462027e-08	0.6771246032498475	6.270089825839984e-16	0.0005735392499086	7.026293011003443e-05	0.0029809913508864	8.018797002426217e-23	1.3064998490630636e-10	1.557872211143924e-23	3.611159384313119e-16	0.8681133196543219
PetitjeanIndex	0.0095297141028532	0.4104445349778294	6.898112173496729e-06	0.0937864387791462	1.0081034619701247e-06	0.1086228205927634	0.0092397754826993	0.0033821206780115	3.122596435294204e-21	0.0583592321919652	0.0092233980765331	0.1817657454610721	0.0019140796028379	1.651160593301686e-06	0.0020745464501872	0.1175193323998591	8.574027864909811e-05	8.223231816361612e-06	0.0546906012267802	0.0162675782712671	0.508497914948133	0.0117407898011801	0.7228385183898123	0.0523274224247806	0.0640625000513956	0.0789177506864709	0.1221639819911756	0.0016632774175621	7.053152346115408e-11	0.0004718725139812	0.5096901527885396	3.9908576212457954e-05	3.2995281445906647e-26	0.1043116494133842	0.0867384176195334	0.6972363938788115	0.0074138004626761	0.2140125929549498	0.4397096198772049	0.0204920643039348	0.0133157578669931	1.2497296818851289e-08	0.9020208328929756	0.0865719580075311	7.841413565857818e-08	0.0046149486081422	0.0883880563734982	0.0977745482452925	0.0165070782754823
AATS0se	0.16890193385521	0.0058987485577261	0.0006272929334333	0.0218780257703362	2.2870633937374847e-05	0.557922860397315	1.4853045751342755e-26	8.128663947979724e-16	0.0	1.3185720944083246e-13	0.0058117370024327	0.6648413648155388	0.7539783492977052	0.3096701855207224	0.3631112355707305	0.017155901450835	4.05425802893451e-06	2.373683118337911e-12	0.0003183297773236	0.0001102840794965	0.0003161181566936	9.757436366293168e-07	0.0103170199911218	1.531149941015409e-13	3.5284968918534005e-16	1.632793725826181e-45	0.6541984610474203	0.296849522256877	0.0114745556207882	0.333084322072779	3.2582517984153534e-12	5.032980771076689e-12	8.627444835516814e-143	1.243545319087742e-17	0.41769649815307	0.131209967865881	0.0115383270081605	1.0731300148558457e-06	1.2468465140822712e-17	4.595408269752336e-07	0.0067223331029843	0.0514343533278525	3.971329555094587e-06	7.690417438890021e-22	1.1083561225782261e-13	8.074991869327501e-08	2.499003108521768e-11	2.5435294012357745e-43	2.338598933134916e-05
ATS4d	3.460170131832543e-07	0.103144789074459	2.767960520677014e-26	0.0007531508326454	2.7787562184301253e-43	1.6902922784105452e-23	0.0001351570814593	2.7549610772650144e-16	2.1776601009381221e-38	0.0014073114047862	2.9681848019786465e-07	0.0312194076501154	7.898832034549934e-10	4.171531794795961e-31	2.098108025307016e-21	0.0004196645973815	5.0109867323059924e-21	2.1050214515602102e-14	8.173853897967247e-05	7.921345826120212e-08	0.1779820925736527	2.012588242350805e-14	5.861826630774154e-07	0.0012305704231314	2.411226925602083e-08	0.056118782889555	0.0046023091851512	7.096453361728214e-12	1.3261091913047003e-68	7.065461669082132e-45	0.0003815684930584	8.337746523845266e-28	2.1371048264980917e-77	1.0436416806678089e-06	3.2692976448650116e-09	0.0008832314804756	1.8654028049135769e-06	1.714729682076279e-05	0.9963069651742964	9.833231290713048e-06	0.0017590021852395	1.1994415990984546e-45	0.6755797392942958	1.1203735766901396e-20	3.0276326258869005e-45	3.061707367812241e-27	0.0591297332803405	7.386602378459284e-08	2.070400569948573e-26
JGI5	7.224857938252415e-06	1.9472503820873642e-07	0.0083787333328469	4.56171713322751e-14	9.006404476374689e-13	1.8407146745909107e-05	1.3518856120290152e-16	0.0001688519173206	0.0	0.0367221713401222	0.5704563104695659	3.611046889750125e-07	0.2875903474082143	0.8723706647477552	0.0767160314169547	0.1596721952396036	0.5195528685306716	0.0002443340666079	6.635344520000848e-07	2.9303896718606723e-09	0.0530641106316718	0.5835517828967638	0.1467756666138631	0.3263642174564108	0.8735760263009547	2.6525976056633803e-09	9.914626599379116e-09	3.305685816051201e-16	4.207199588031532e-15	2.2280699706218257e-07	1.2738846063128699e-18	1.0742479469506168e-05	3.1020590067783755e-200	0.886539811086825	0.1156602365753609	0.0004054850538926	0.0007831227775762	0.0688396296102081	0.0024621862199154	2.1961198711311645e-15	0.0245230155311785	0.0586490720746119	0.5317430656700561	2.4326043936956537e-10	5.42726021460297e-14	0.4108837030292107	0.303883410184486	2.022821691570446e-22	8.688249889369116e-07
nG12FHRing	6.349234542587914e-09	0.0071048893493878	4.945746033065944e-30	6.111064681527018e-17	0.1666530767088078	0.45288734863335	0.0110052732214242	0.0069677863160868	4.986451943200959e-32	0.9670744036404976	2.3528697888034317e-10	3.0147509383118117e-18	0.6076645205359905	1.6633653850801076e-05	2.507206212460496e-06	3.4034173477451474e-06	1.0287167073122126e-09	0.0006113219170972	1.9339139715838952e-08	0.1322967498720794	9.963247997305826e-16	0.0026741709410796	0.0087987045985626	0.000293920135375	0.6012783789840682	4.569196772150308e-09	0.0122064985012995	8.348431018870507e-33	7.479998036129762e-10	8.830490888285575e-09	1.7037294901314426e-21	0.5955593600993676	9.362681946093904e-77	8.840700562884453e-16	5.6701159233178e-09	2.17543159597972e-10	3.9662207021633936e-11	1.2102556826732778e-13	1.528755474190213e-07	2.652000413702329e-15	0.6236441598415172	0.8922565289805386	0.0022603195914806	0.0126443286730039	0.2001775609327714	0.4553003036843812	0.0063381215993264	0.0010138846006139	0.4840774732991182
SdCH2	0.8805923385371505	0.4692652602651422	3.006322409787216e-06	0.5740689794533995	0.1980091464443952	0.0269423525035938	0.48924348541469	0.18347948467847	6.878336451446342e-10	0.0013184131395665	0.580575719875706	0.1640179455256001	0.6410197425608475	0.4232590375164184	0.2124075895906739	0.7022222674295336	0.3002478913298663	0.168421006635447	0.2582255062297027	0.3259755626271442	0.9287416429504836	0.7900076868302284	0.4138797442678957	0.7295833889676964	0.5310585678883151	0.3364357037570635	0.5251038751809478	0.2942380883087434	0.4356319395532491	1.0	0.0157508168835706	1.0	0.8974974431049734	0.5113873743938533	0.7232337844370593	0.3754841455319686	0.8278725625813859	0.4904264485062298	0.3033288572734117	0.4722201897569568	0.5412316633527148	0.4439040213640511	0.6557937141428718	0.4518011786650571	0.7091989914272807	0.1217614829199938	1.0	0.9483839820400076	0.6915356601789786
GATS4d	1.0737329927311498e-12	9.277456756158518e-18	3.1792249352473584e-117	0.794031905237101	0.4876627079540224	1.6154246804964274e-16	1.8520340677915062e-70	0.8432640955849062	0.0016782923762324	0.0056833673266957	0.4788047514277948	0.4093228642221714	3.2536338120581774e-08	6.5634576147387505e-09	0.0377086355083298	0.5280747254124498	4.58443822764833e-07	1.3378822832969594e-14	1.150030507743978e-14	0.97465234679081	7.69562652059299e-09	3.5732302764271513e-10	0.0995794009720626	0.7969519773799778	3.614235595884718e-07	9.877301489398202e-21	4.504050396226187e-20	3.3281509345957314e-14	5.218065733885686e-20	0.0129250703271219	0.6689671541774365	5.598729414652076e-10	1.882189911001956e-121	2.491445593859784e-77	0.8223617528386049	1.6158720379203182e-06	7.447622866085512e-14	0.9921158436879334	0.2864417778099124	0.1862157318526867	1.1250202853869104e-07	9.89805409466109e-19	0.8381619800108807	0.087222856449602	0.0494561358186445	0.0096392059783501	3.68750244016903e-05	4.7358467407700654e-20	9.225190261651111e-19
naRing	1.125809200763924e-14	8.334845520133405e-06	6.651246453156404e-05	0.2346311400295688	0.0235273658339132	0.0011179022803133	7.550930888764619e-36	0.2836508287281486	5.1034768122225985e-189	0.0001154914685768	0.0002599289144585	7.122406977969159e-18	5.115910519155475e-12	3.666586088011893e-15	4.1741359953873266e-17	1.6899958735400444e-31	1.9322739948163387e-10	0.0659117401451828	3.559404226942156e-10	1.172846889508348e-08	7.091416799778565e-05	7.225493981874998e-07	2.049770925783967e-08	1.3993229459267376e-22	0.0003357479249535	0.0003643057292769	0.0093277207103055	0.830949067168504	0.6663486823963451	0.1997286304551641	2.921453455959309e-16	0.9504206879941628	2.232485902573808e-123	1.7703978810149391e-09	0.6430829960723086	0.3114350044494165	1.4127089072094434e-05	0.9280778439672543	2.947489819946387e-18	0.0087732233043017	0.5298771006091285	3.16982569913662e-06	0.7633589999840978	3.085016889314373e-32	8.786914862184637e-05	5.21042942899785e-05	0.4419118277400589	7.119933015292753e-40	1.087078686509573e-06
AATS3i	0.000355142254168	0.001598417707226	0.0229330578175853	0.000526909734175	1.864386760306155e-06	0.0319223950629944	3.5117758069782195e-36	0.2570190629794153	0.0	3.3452280209106604e-17	0.2994708595899978	4.185250391632615e-05	0.4733361814892374	0.5439119452558194	2.560363221840721e-05	9.47971719852896e-15	0.000704161096329	8.613458244534192e-10	0.3903073799374774	0.0001219959674885	0.7208618673790834	0.5394543923540274	0.0001092682307035	6.841541969276209e-18	0.0045057424646489	5.559970138219966e-24	0.6230834432863169	3.914362708457088e-05	4.846326345561263e-08	0.3174139168472046	1.0291598770011401e-20	0.6356728385697932	6.559358059884751e-271	8.845596247735258e-18	0.838513449915038	3.733070149498025e-05	4.6847995129754586e-18	0.0020307703028755	1.1792278492499709e-19	0.9925558953817026	4.913163414573939e-07	1.3487437019874777e-27	0.0004068224571991	3.1002118413107527e-29	0.7748207707534029	4.4140583603076e-07	0.8921858513905756	3.3935116212093027e-78	7.497026298488958e-10
ATSC7dv	8.47564533520251e-13	0.0080427130855054	0.0011661366867588	0.1793514568464008	0.3797738218457531	2.12565588365547e-36	5.470000773305449e-97	4.4021201560357456e-11	1.7938756569668416e-93	3.8568554205639275e-30	2.046083789844217e-05	3.926502025455485e-15	1.024907253136094e-06	2.9469163717042145e-11	0.9302056032716536	0.6674182043631616	1.1818912256969306e-22	0.0024746143912376	2.363385827494566e-25	0.0002105208593282	0.3929442234514122	0.008200447381126	5.6591236639694065e-09	1.0962782908576619e-12	4.658487779806689e-12	0.0031352269780156	8.691939654178197e-13	0.0164654712511222	0.5770812932117557	5.477220239654598e-40	1.6388871704428984e-89	3.274702789828357e-08	2.092626970838396e-64	1.0026275914646528e-12	0.1046943107528133	5.4123730030825885e-11	4.0276427714889154e-15	1.6417898152442527e-09	8.06297735151944e-05	1.1760430494789934e-08	1.5072986847612485e-21	1.1874729295599812e-32	2.372878359452596e-07	3.653025498631655e-14	2.7019441815548417e-06	0.5944285075229259	1.2110291158058442e-34	8.160321324386115e-08	1.4979435504135286e-65
AATSC1dv	9.611576448767738e-06	0.0041314430675187	0.5086121180988254	0.0143053977400142	0.5847769787758768	4.023547063255587e-12	4.2089218605561356e-10	0.2568686362317868	0.0	2.9644128376081877e-10	1.0720187509461222e-07	6.730942697983077e-06	0.0427431992061116	3.8642585893242254e-05	0.7047700470756731	0.0405364314234713	6.076823264995504e-05	2.899429580593752e-57	5.467321761705425e-10	0.0119955583166071	0.0001464757161021	0.0584641743989279	2.768403628210881e-11	4.4482986795261034e-08	0.3996306202031443	2.868822537077004e-38	0.911704061747543	0.0097754017443886	0.8161683280198307	1.1459490621678598e-11	6.7890218477196996e-09	0.3563387952798362	0.0	2.1200730325478696e-06	0.0214151022395881	0.026454037722915	0.6464275014135309	0.0146066248575471	2.4252426601686223e-67	1.9225672498568184e-06	1.187955473887822e-07	0.000140927908199	0.4988036857777567	5.774810930288989e-76	0.0112168730696901	0.0091952282761471	4.286519523093159e-06	3.154641575040151e-156	4.338746599058581e-21
ATSC3Z	1.681024428139679e-05	4.676795015134479e-08	1.2224209724639752e-41	1.7485401845800316e-06	0.0044091079517338	0.8012324129525427	0.0041951689337286	2.0306215948779975e-05	1.1669925315837101e-60	2.852939774927528e-09	0.7918298128536455	0.546353549886899	0.6223590673648636	1.9025333729715357e-07	0.0002704568063946	3.664620768385008e-07	0.8710614820690166	4.434696721752514e-14	0.0197510851618856	0.699241757433256	0.7797784321790895	9.32528056438e-10	2.690803262832565e-05	2.9860609040339486e-10	0.93279058281676	5.882517404707771e-23	0.0071265802612206	0.999397602328902	3.0935400972273345e-17	8.451204383345198e-09	5.624085299752508e-29	0.688083736420275	6.175739782964042e-124	2.9136234157152413e-06	2.1206159616139643e-08	0.0001865459084162	1.5707540578845683e-08	0.7467022840530801	3.42323654239764e-19	0.0277964739511566	0.0227448310223629	0.3253295712821697	2.225008507511526e-07	0.0100147445061249	4.847741718106711e-08	0.0723416638958609	0.0003677874902363	4.6515466071380305e-09	0.0061404773634183
ETA_shape_x	1.3093617607750894e-09	1.196549583703532e-10	7.011978570113165e-88	1.41706906180653e-22	5.463917323218587e-16	5.314485021931491e-36	0.6724700859547214	4.640229629040668e-07	0.0	4.011174664778981e-106	0.262109869640302	0.5271238839359469	0.2390004360297837	0.303218346823486	0.3158516042564196	3.262684924770661e-09	0.367051447669224	0.0004501217702142	0.3903409393252109	0.3381458871815274	0.0065491543212561	0.842053602344304	0.005801927346802	1.216786945012069e-09	0.9097544872406772	2.8161243233836598e-11	0.0035701113107017	0.0080934887175214	0.3963941103471198	0.0035607298359435	1.3469930517817566e-39	0.5459141501647686	1.2782880680788209e-45	6.387959332735941e-05	0.0057352558054005	0.7287028122106587	3.615365640150607e-20	0.0258965466731393	0.0083150877796395	0.4749150011120527	0.0042297350548086	1.840381954790721e-13	0.9641262976833282	1.2689152596577776e-14	0.001634011727155	6.978877729869128e-29	0.0308646998570175	4.747879166748487e-05	0.6882474500914044
n9FRing	0.7237472698515283	8.573162369227612e-15	1.1154434522257628e-142	0.00033184127073	0.000320977680086	0.409309142838774	0.0006344606504286	5.311608026757494e-09	6.321177912287182e-82	0.2869855746749177	1.5456687701534186e-05	1.2490891759870301e-10	0.0126491412131859	0.0292090648368574	0.9152282310664812	0.1287469982395568	1.535700903059446e-05	0.0005297587197868	0.9884919226495732	0.0913478639006688	9.265391865657538e-16	4.322540254352749e-17	1.448277710102794e-08	5.151644286460087e-18	3.9505563667983976e-21	0.0139456730627279	8.114353549929776e-12	8.842999590903786e-34	6.0959988761005994e-46	8.114440109588438e-26	3.4092753786521234e-83	2.774963378878501e-37	8.384041521450279e-26	5.34223817488236e-66	0.5322636949078781	0.0006234661350698	0.0682864950863504	0.0205733256493653	2.254472392918527e-17	0.000144545446105	0.0012138297298629	0.1770316634927895	0.0022146879579813	1.026640094774127e-22	0.0001485545860234	0.0092785266128017	4.0456001001074996e-08	9.541089967034842e-09	0.8301477047037802
BIC4	0.965439911654726	6.562402655904545e-06	4.1212111990987045e-26	0.0402210865385843	0.0001174617644115	4.990400525427527e-08	1.2774062622114976e-39	6.271472886771399e-08	2.252486819790891e-45	1.2445522644804929e-07	0.006653672114178	0.005521780720003	0.2189760101547101	0.0409167645857693	0.0067153573180908	6.217425788889994e-06	0.0001441423924038	0.0042738680106594	0.0960886865027245	4.886352242307959e-16	3.419679200085121e-06	0.2995714796792449	2.0624259705099847e-12	3.998730097078112e-24	0.1113270596333747	0.5396759435817676	0.0391920815277078	0.104549555028341	4.259489052884345e-16	0.6770759897324858	6.348097146636209e-06	2.1321144669591448e-16	9.355018562695116e-84	1.7033204936712245e-32	5.214802146106999e-05	0.1006583694958564	0.0001236558209194	2.8276476039072698e-08	1.4798076829778462e-08	6.563104941434342e-05	2.2961033680419643e-11	2.366336439633435e-25	0.010510703962263	0.4020705630975899	0.334015619018552	0.0122336116786337	5.0662369331914575e-14	2.4204073369008355e-24	3.6135478530857375e-14
AATSC2m	9.051841399108563e-10	0.0540909432341797	0.767208903546394	8.693829801101695e-15	5.5361505503322764e-18	1.981375073980391e-22	4.965778644345001e-21	2.1541836546700802e-10	0.0	0.1122186551295159	8.216594019594072e-10	1.3118347302452479e-09	0.9092605474871408	0.4244397596883998	0.6509525180019096	0.0101734984145498	0.9737878924479202	1.363846273302928e-07	5.805311838960271e-08	0.0818038421055476	1.8044651744244129e-12	1.243822898698094e-12	1.6432484057732678e-14	1.3993322262812811e-09	3.3841337546862994e-10	6.951364829911753e-68	0.0140914887390689	3.7308869444176926e-14	1.4613190668034492e-16	2.1966986107017648e-20	1.2207891844029447e-16	3.466928774183204e-10	0.0	0.1276390321913885	0.4184405664237166	0.6932377819996028	0.0022219707863715	0.9361987249120752	2.793864823752768e-12	2.073503762781201e-11	0.6187133740180017	0.0092749588654343	0.432754966966049	2.7616790298284207e-24	1.1159858137955997e-12	0.0009405547767987	0.6695819741731026	3.281321115238804e-23	1.0456795274169189e-15
ATSC2c	0.9813547383892568	1.6672615739398572e-09	2.4785825048345783e-36	5.917527533200801e-29	1.3361385636121067e-19	7.491469967094348e-26	6.1109863517658624e-58	1.2113294199976605e-30	1.6936505546251507e-98	5.904349111565392e-15	0.0003175393198266	0.0007303990455477	5.259752839978077e-12	2.138733368585094e-06	1.0315453049869021e-07	2.4418408625488143e-08	9.475726241507128e-16	2.482566016748236e-05	0.0156115370563824	0.2072430728332351	5.60131815138222e-05	0.2537304574944812	0.068943565810498	0.0693084821306228	2.6685522871251344e-08	0.8158150472675346	0.0140377337336266	9.985443989531184e-11	0.0015870610527756	2.0402509071662377e-05	1.3039586258002489e-08	1.0920092348640722e-14	0.00759431778054	0.0133864235060473	0.0010481867118427	0.0069180116098853	0.0009128962435423	0.048270755880595	1.7252456178779245e-08	6.393903401927778e-14	0.4625316889573635	0.5720798745650065	6.526920270272262e-07	0.0439536031848821	6.788572996076597e-06	0.7465230031404677	6.957387297965438e-06	0.0017719859679041	2.001255858359437e-08
AATSC2c	0.5319259070768001	6.68019693202249e-10	8.66580946471328e-41	1.2138788135593766e-26	2.588317205275752e-13	2.4482424957594127e-21	3.709503419177621e-56	4.2311137132819637e-32	1.0322758401045031e-75	7.619570470823067e-16	0.0015857623391827	0.0031410940830856	1.1820401811723918e-09	0.0010744255135022	2.2942676365620045e-05	1.1076274372112552e-06	8.437711203750021e-15	0.0023330688302281	0.0614834359451832	0.2630138997646389	0.0003547618297295	0.9194393047761138	0.292140942052168	0.1174612935099938	1.1825645972049126e-08	0.2722245227299575	0.0127979119070737	9.795334821035652e-09	0.2369626036605692	0.003197081242348	7.112799704632539e-07	6.7778065806662406e-15	0.888450620501429	0.0047934970460334	6.918323208984028e-05	0.0033597167604741	0.0028615809374537	0.0122232369487694	5.2000426426477455e-09	3.786534702445462e-12	0.1955645624283102	0.0495883098754205	7.385646223680621e-10	0.2428330515778485	0.005299069054132	0.6653337764428663	1.2977802777481476e-07	0.0025199197256436	5.277678398898146e-06
ATSC4are	0.0262105772735103	0.5236961982318074	2.2296099765432819e-41	0.0061387327391998	0.350976324437209	1.3747718623387806e-20	1.1475696130804941e-155	3.716542181860199e-05	4.941040985362968e-18	8.915907161355413e-07	0.0283661459205088	0.156059255244941	0.000532148761397	0.0159433908679115	0.0060877616665911	1.3690469196554057e-12	0.2091763459394514	0.6266226623242535	0.0002585474747826	5.134185605993743e-08	0.115562954019077	0.91698907288553	1.8811036734559215e-10	4.824865165580644e-37	0.0002121853262524	0.0028596085525048	0.1578394638583837	4.976437209299811e-13	3.541109711175416e-11	0.0062678436950852	1.374830911723262e-45	0.7794327465956712	4.525944924399275e-11	2.9850778529361465e-42	0.1074792682447604	3.306956760011847e-15	4.335249783863007e-45	6.467253801273638e-07	7.952998105163161e-07	0.5002054462239317	4.199592215708093e-13	1.1155297764964305e-50	5.532958744868456e-05	0.0001780176357896	0.1295281243412726	6.285584561608198e-11	0.2031742997154382	6.58440820851798e-10	1.5682970094523743e-27
piPC4	2.227559697270864e-19	0.0021485347719423	0.2866633717223	0.7692430239058765	0.0005725065076801	0.3970090990437352	0.4303612779676354	0.6428004509587244	0.0	0.024576738468151	3.4176670912662274e-08	1.0633178939793044e-19	1.6918122887489152e-13	9.154238538913046e-22	9.535785388808251e-17	9.831113958930618e-19	6.32634718741384e-12	0.6168787864519167	1.261387542894323e-15	0.0008858073062355	0.0187921159164364	3.6216069219408687e-06	0.0028715512858719	0.0015535180975562	0.024518846805377	1.9466708250842697e-17	0.0503633143086118	0.936022847630556	0.0053120583135637	0.7486470395196512	0.9932153779534127	0.8757117356525721	1.9184439875204304e-195	0.0089272413937581	0.0553717611127293	0.782794044521416	0.9421527633237337	0.8580886698159909	4.3074355611262055e-29	0.2497121529537295	0.0520050801771701	0.0089535667390448	0.1452558129909586	8.533776068971887e-67	2.4069109519512243e-05	0.7612881137678407	0.968589796269543	5.3630099874258875e-53	0.05881448478433
ATS0d	1.3413780656952718e-07	0.099959356512422	1.9270924187373992e-21	2.5820279386687556e-10	5.232155098730822e-44	8.543695335197894e-36	0.0132394388552392	3.283467944519837e-15	9.056894118309525e-59	0.3892148400646027	1.301891859875489e-07	0.0088043561004421	5.187587215060794e-16	3.292580192985943e-32	9.781742096059302e-28	3.1935487347522653e-05	1.1025598368020441e-20	2.7155206404877407e-17	1.397685769699962e-06	6.053531201416587e-07	0.0004487170580342	1.2053731294589421e-14	5.4266631513748486e-11	0.0084349087458583	1.0040741899182765e-07	0.0056588221119246	0.0582208548761105	1.1111718326033855e-20	6.37798512785218e-66	5.469162849869825e-57	6.420293608424146e-05	5.271070588081492e-25	3.8999685873893375e-87	1.6096943905280355e-09	0.0002828143669672	0.014644773381696	4.943842738119762e-12	0.0284563015358241	0.0355447490312863	2.987458739339436e-10	0.146041555768812	5.747519324389451e-42	0.4573708578997911	4.7630932340203024e-17	3.1953417655735815e-39	1.6511145405094087e-34	0.7479382434180437	1.5896411153088898e-11	8.921515579444087e-32
ATS0s	0.6387413002648419	0.002328442318939	3.131175082475697e-12	0.0035773474815325	0.6748996656484245	0.909753483063851	1.0480149161273066e-12	1.6129652159797167e-08	2.843120221918005e-52	0.0393912798599546	0.1537732048126442	0.1616951499714024	0.0300242320791422	0.532035496504788	0.7233380275298671	0.0434117470148606	0.0003258683541552	0.0104048901203694	0.8579141258076494	0.6765878906755313	2.032971365125589e-05	0.0079146027419645	0.0184355928853952	0.6387623500391695	0.0074091841339367	0.2604809071613974	0.0443111860050338	2.233995895668061e-07	0.000759921527346	0.0028299556873361	0.1024516843865085	0.0003520444480199	0.0001002773304465	0.0011883176478666	0.0385988097008959	0.0147260034114429	7.226022744598932e-09	3.2871305025037675e-10	1.0931444818987084e-11	0.0003856892621302	0.6970435204252625	3.153339446044963e-05	4.17901864053238e-07	7.063470577510628e-08	0.1692782230214496	0.0001300195227963	1.3187843455954356e-06	3.6663114457093373e-07	0.3540288561577613
SM1_Dzpe	0.973481560796046	0.1731913368660826	0.5844422913698422	1.1336493393555446e-05	0.3814272755606458	0.6975356112851363	4.341751291665899e-55	0.0958787675880318	1.2664540003609768e-05	0.0275140702246496	0.4340882576092361	0.8585142029088568	0.0063119561830237	0.627776737136226	0.8675006212266042	7.425446960570118e-08	0.2363314560213271	0.403128881914842	0.4786708329555303	0.1330901540072671	2.937492303834903e-05	0.1024800371201125	0.4001956433108774	3.831078570625612e-09	0.0299499944208976	0.8730668117200169	0.0293968136697849	5.324399259696217e-05	0.5547733878131804	0.5442582991143365	2.8050226928584174e-43	0.1409221819475676	0.0005134470710199	0.1513314831790169	0.0030257785662005	0.0001402405580067	2.0132894043301563e-27	0.1414297241915476	4.582295720350875e-08	0.0010214542464269	0.3577267181480039	9.587486897211817e-20	0.3399921041636607	0.0220906596876794	0.792327676398002	1.2876958274533983e-16	0.0998284909234526	0.2671229916428864	0.1462273262650769
nAHRing	0.0729354525314694	2.182198006082979e-06	3.0334043285451526e-06	0.3210721543063101	1.4332619379675204e-13	1.0903800058658851e-06	2.056724642563193e-24	6.693694874057579e-13	3.923174740203148e-131	0.653433527402066	1.896596093969847e-05	0.6111772193263773	0.4115687779644271	6.495299166151552e-08	0.3750028459431905	0.0681587022143818	2.783229551027862e-10	3.2988261434653515e-11	0.0616795909906332	5.11504457730644e-10	5.7465908136323234e-05	0.2820258409744564	7.454928179566305e-12	2.65344254021905e-19	0.0039933865822968	0.0522562465145935	2.0904398645172443e-05	0.5260718815416152	3.5983169956955133e-19	0.012660892994276	8.482677487032604e-09	9.885696634432221e-17	7.757703508374922e-97	0.0002305953949579	6.302009473741508e-08	0.0313183052023469	0.0004298206821801	3.4719318566444936e-10	4.3299546200485443e-13	0.2666646933744167	6.043441855085662e-19	7.318570628378189e-33	0.0298910953271386	0.4827699800911835	6.776787319408242e-11	0.1709850100468417	1.825475381239972e-18	2.9584177686415616e-39	3.573536395099521e-06
MATS5se	4.416799359601013e-07	2.296349200502001e-13	2.2636324746166573e-19	0.288463089328028	0.0018059003887505	2.8553733862305096e-23	1.479786817782388e-41	0.0012129476570385	0.189449702934887	2.1270794643648688e-05	0.8129570708776879	0.0111719843070662	2.7592262028462056e-06	0.006048943531278	0.556866893130447	0.8969762021631282	3.059674648052844e-09	1.2913904402974298e-07	0.0003572719310438	0.0001459557875602	4.1567298710743554e-09	0.0001985431732713	0.6768321867394063	0.5929138896796213	1.4243110662522076e-12	2.9098879245575445e-14	2.873107244501412e-07	4.385606236380089e-05	0.3681511912137423	1.0819010317576625e-07	6.1817718134607345e-09	1.5441433218074553e-08	2.966951293450563e-20	0.0041275225508395	0.005150084165355	5.247163204218101e-12	7.1911649068994935e-12	0.0612993985506311	0.4756834834542577	0.0079357334997543	2.506818537476613e-06	8.959136906422595e-06	8.643122781105607e-06	0.0004699193228877	0.4247042694663921	0.2217831711427096	1.432626334781147e-15	1.904108077781063e-24	6.548497068393336e-12
n6HRing	0.0005546200993126	1.2031114762587974e-07	0.0030270788428163	0.6853427504115726	9.525496055733663e-11	9.583504096353343e-17	7.808925105121171e-26	0.1836628216037562	9.288658505332065e-168	1.415047417334776e-11	2.498275035661854e-09	3.110191346045639e-05	0.0121225137568159	1.9875968353632762e-10	0.2437775870577926	0.7238285695921793	0.0005852215077308	4.375297016342586e-19	6.447283057440985e-08	6.062465268660919e-05	6.941152803515216e-05	0.964282056945212	3.1413021915666707e-21	5.723445879012062e-22	0.0301885663711313	0.0231528433973334	0.0279909795419277	0.1616297514925834	1.3693566563934295e-06	9.506596610764032e-20	6.936502216504887e-28	0.6360455964871884	9.121235564461256e-58	0.0004936012563562	1.2617457008821324e-05	2.3950550129862517e-06	2.685664332450429e-05	0.1930642793156169	6.543020769066408e-14	0.0026133288084877	2.018009610958661e-26	1.3520617421060606e-29	0.0189771783767978	0.0076886113411509	0.0080445615926122	0.1462664133425495	4.198178770348688e-08	3.078745338294146e-69	1.2244593468113112e-27
ATS1i	0.0001622173201452	0.0838575108612413	1.6670030023422252e-18	6.484759703637318e-19	9.04675000671672e-57	4.3147348240010545e-42	2.3705935848712943e-09	1.5760945005287393e-23	8.3223649080657925e-286	0.158031157349399	4.06826706070774e-05	0.1780464876840517	2.1456729429232882e-17	8.481888373701491e-31	3.079563138857173e-24	0.1281568922645081	2.7855177001566352e-22	7.416316285367492e-28	0.0013408095972169	1.5293428682564195e-06	9.459599750270117e-08	4.626533119721042e-19	6.549046585952034e-13	1.6697232191837154e-05	3.0374224906058815e-12	5.066605960615477e-16	0.0279702060139034	8.069664068439316e-31	6.44307009869979e-78	5.0144902859713175e-62	0.6011814212271331	3.5203062037599062e-34	3.039666667069812e-234	4.215043906935584e-07	0.0049857138745735	0.3038110604035694	3.8965628946398695e-27	0.0255291177696826	0.6211272845225937	4.25326535464858e-19	0.0337780008833656	5.034028388716377e-66	0.9905254446440868	0.0001491018050176	6.667210930294193e-52	8.910026686449068e-52	0.1140534460889863	0.3146957548808395	1.1398048576369311e-38
nG12HRing	1.0	1.0	1.0	1.0	1.0	8.996085274889878e-07	0.0037074528548863	1.0	1.0	1.0	1.0	1.0	1.0	1.0	0.0132597033814408	0.3150434518962735	1.0	1.0	1.0	1.0	1.0	1.0	0.0019630401334758	0.1852703852740074	1.0	1.0	1.0	1.0	1.0	4.246308633923366e-06	0.0125930013480589	1.0	1.0	1.0	1.0	0.0028516882328534	0.206752755423584	1.0	1.0	1.0	0.0005306313686053	0.1223519684280119	1.0	1.0	1.0	0.0072960976170536	0.0104759885634149	1.417771388410387e-06	8.804000676600896e-06
piPC10	9.715413066744816e-23	1.5924745542686495e-08	0.0987614110177041	1.0890077133843069e-19	3.397657186935739e-05	4.614121909866177e-23	0.8838641976172315	1.1365749304920437e-07	0.0	0.000105086877863	3.3587931401040864e-06	5.521191777106577e-20	0.0246794954359839	2.366696631876788e-10	0.0003065967712664	1.5819973610202406e-20	0.000568401370991	0.0412453167699481	1.2002867961086888e-16	1.3971228256983071e-06	0.0058860909172168	0.0813243059319796	0.0844238126030849	3.4362151944576745e-07	0.4199164889910863	7.165463340995584e-26	0.0002070060193914	2.820384180970525e-16	0.0013867555075941	1.5083888908984108e-17	0.3481950893393792	2.421655201215481e-06	0.0	0.0417066331838389	2.941531109253505e-06	0.1671781249286084	9.675385272816546e-17	0.1141322586951828	4.2649618251092574e-10	1.6902522437540786e-12	8.927451232921661e-05	0.0003528572333107	0.0209685411079769	6.711151097285907e-53	0.055872690453737	1.3417899477350513e-17	0.5776315183613923	6.236966132740469e-26	2.383584484937455e-12
VE3_Dzv	0.0006591312816485	0.0234860282209311	6.517622504759374e-39	2.463051472192249e-11	7.286112540799758e-20	9.515407589625841e-11	1.5249301139284943e-06	3.342716121660257e-10	9.45156568556011e-97	1.5264046100426582e-23	0.1521357370295508	0.8817859123257248	0.1639520814025319	0.0709400390462525	0.7784991221755719	0.1150286142012959	0.0576688152629078	0.4412596133656475	0.8266819735667692	0.0120516490305386	0.000842187420927	3.631003029529957e-05	0.022996310967915	0.9009921699347456	0.0002493685004581	0.0005959048559452	0.0491947445223677	0.0470851660525965	0.0024953414256045	0.7834100174210394	1.9260384476397614e-05	0.012316517690634	0.0345865575421612	0.3242108450426376	0.7213463151650643	0.1337762206637839	4.829606050870768e-05	0.4768717537512693	0.2143596660742681	0.0159933845777607	0.0305648508830776	4.3534194149880495e-08	0.6403577645223506	0.032196695558601	0.0004585855363106	0.0027491569807813	0.0383734611945529	0.4391267204268636	0.3890672454135017
ATSC3are	5.799347971315243e-07	1.3645960857249437e-12	2.9292434734037157e-112	1.4816541381035586e-19	0.1672756918023027	1.0267178472014588e-15	8.108628079888431e-18	2.4180278633464063e-16	6.334471168267278e-11	7.11246779403725e-23	0.8925853558219249	0.264273219900253	0.1139117558055936	0.0003106602032081	0.7401066319170626	0.07536594618508	0.0379123498649488	3.6592097332397405e-10	0.0714798132612477	0.1987385237813836	0.0834992452244034	3.217872613916176e-06	0.5512749948161217	0.0107018282963484	0.0241048813017106	1.6064339561602798e-18	0.0089087724013485	0.2960874758327591	1.0482373713503531e-16	0.0133866404802886	1.1222024639247833e-12	0.0813202881991315	5.583353427636571e-141	4.940089514220696e-15	1.8434336294861315e-10	0.0128726671666709	4.2112546503196646e-06	0.4730370555076106	2.1024947191543007e-26	2.5348341769913e-06	3.474616918250056e-06	0.0007764710206292	3.5093398903281337e-10	0.0004724952485256	0.0004971776712184	0.0240359674145336	0.0034410818991525	5.0326392737078636e-24	0.0192999078214429
SMR_VSA1	4.40741484512903e-08	9.46635375594232e-08	1.3200559598263157e-23	1.450095658095953e-09	1.140597725328964e-13	6.1109420388626785e-24	5.49878243740245e-48	0.7763565424357505	0.0303701101103318	6.048552080799701e-20	0.195814310435014	1.0629332988489016e-15	0.5187622960933698	0.3845455710631064	0.7692552759472087	1.2285658958089821e-24	2.9114404610782303e-05	4.3345285210796605e-09	0.0132331296256252	3.0390419746958117e-18	0.4577025942708146	0.532079161241707	0.0354865588808854	1.0396785305047154e-30	0.0004813241557044	4.532069233858983e-09	0.2069693946998797	2.5868711005824212e-20	2.159155667191185e-29	7.569647449106894e-44	1.353646026387521e-09	0.0122474756594488	6.425882481590226e-15	1.080821623340569e-48	0.8382304761069806	0.2280147822808067	1.0459862096999963e-32	5.046524989596383e-05	5.993879580348782e-11	0.0314155631786774	0.1007510717066497	2.6504016608106893e-46	2.25691337307982e-05	1.1727441233246078e-15	0.0179705348221301	1.9186675899991132e-63	3.716128132580501e-08	1.8403912028160286e-26	5.1016222296103385e-06
n4Ring	0.0809147674939996	0.0165806213615399	0.5731732217544144	0.0236305684509836	0.1685833494652572	0.0024301456831307	0.000258137999499	0.0683256624054818	1.4315741352992468e-10	0.0008833312629053	1.0	0.1197457553316456	1.0	0.4275815481598433	1.0	0.6924467237830222	1.0	0.6468713144669672	0.5065198459123097	0.0361945144474779	1.0	0.3245194735400483	1.0	0.6020051466083292	1.0	0.5316796295732904	0.3759201607630361	0.0468874180775813	0.2911513398852546	0.0096369316845962	0.0054587492437297	0.1048888811400959	0.0001243668194991	0.0187580469652216	0.341790582440873	1.0	0.6191544029645811	1.0	0.554178372876402	0.3998470299590639	0.2614535921975301	0.4637317159137429	0.4126310617143141	0.4568200537184542	0.7294406999664491	0.5290244254188889	1.0	0.4318267679681508	0.2794042502932663
AATS8se	0.0001291970124838	0.904434864847368	2.3326533057536082e-09	0.0007709001326844	0.0672560184766825	9.648980426105032e-06	6.622145701754153e-26	8.272451934415621e-14	2.659421209377649e-294	0.0015105309641519	0.0014046942621564	9.629568344200083e-08	0.3241733345668037	0.0182857496735403	0.2620324003651957	0.9985182126379188	0.0156926517164696	0.0004752131010684	0.0065047907576066	0.0425285603081125	0.0105010285451675	0.2011797119454045	0.0039230727992756	8.91815211080447e-07	1.2580025446380583e-09	6.54988510693578e-24	0.1584722225197071	1.3511413658528636e-07	1.966382638823049e-05	1.1114374526755962e-11	4.654494467238188e-38	3.8234875605932816e-19	1.2370679697409736e-203	6.864452324621204e-12	0.121733661915804	0.9609378222549624	0.1394177649574338	0.000184687806209	1.0898478404637807e-09	0.0524998020520457	0.0765290514896774	6.564943630546874e-05	6.475278692707837e-08	2.0842192579409502e-24	0.887964806831294	0.0521265221934838	3.114991063515203e-05	2.8428703914372203e-16	0.0155949890987138
VR2_Dzse	0.0341461674847109	0.6515048878424952	8.307718400617059e-17	0.29585487239493	9.151071008761432e-12	1.5929949850438303e-05	0.0194092918461996	5.261342920649471e-07	2.521793105969591e-16	5.386867728369778e-13	0.1444379318864244	0.8816246752301049	0.294585584788857	0.0854619978314947	0.7485903196695036	0.2277714913075976	0.0507598832178923	0.6354547887640425	0.865468516481327	0.0106137440964567	0.6488066047799284	4.926004251564515e-05	0.0183073804029225	0.5129347230042965	0.0001733985668102	0.0749872873414706	0.0114759835578724	0.06749521934248	0.0041281122105986	0.7283129931509646	0.0007929225718799	0.0098754672622928	0.0327031618440941	0.951923319350214	0.0006222855359981	0.0766906579823683	0.9576867677028708	0.0010336845855336	0.2838994592623749	0.0687891424474975	0.0470271864865999	1.919598792180521e-06	0.5326463432317854	5.716788788778416e-05	0.0060729597721266	0.0133742438816345	0.0358080623982699	0.1505784890980065	0.7647216352185972
MPC8	9.389875704874326e-15	0.4112202524085288	1.871348771416763e-06	9.518262866625394e-09	4.505177794690763e-10	0.5463028842062745	0.0001692140979752	0.0282461935788723	9.230296934386174e-200	0.0303583542597583	5.514440699876779e-09	2.9415561760229605e-10	0.0079824173336324	2.4018389640471602e-23	1.3492403947381188e-12	4.214500964665193e-18	7.787784020468488e-13	0.089776454303762	3.886494355909004e-16	0.3560881294659083	0.0002591939852769	2.8899901618603827e-06	0.300418823627167	0.0135957588639176	0.0234961832315774	1.545977503120402e-13	0.0977436242940115	9.4905813755426e-05	2.769081181711591e-15	0.0073894223073587	2.8830824888736626e-10	0.000531667158114	3.21026365084598e-58	2.3154421658230705e-07	2.1722389160280055e-17	4.759446895207643e-07	4.262175381068375e-12	8.42225319763328e-08	0.0383672135067419	3.930642288101416e-10	2.997694736168454e-05	0.0004835939953544	0.1394819326377009	1.3708288469382655e-57	3.430228955459396e-06	0.1220135703667036	0.1125118658232002	1.2530626311115129e-27	0.5918772073556797
[truncated: 875 more rows]
[truncated: 6 more columns]
